# Supplementary material for: N′-(2-Hydroxy­benzyl­idene)-4-methoxy­benzohydrazide
Source: Acta Crystallogr Sect E Struct Rep Online. 2008 Mar 29;64(Pt 4):o767. doi: 10.1107/S1600536808008088 (PMC2961042; doi:10.1107/S1600536808008088)
Supplement: Supplementary file 2 [file e-64-0o767-Isup2.hkl]

# 
# h,k,l, Fc-squared, Fo-squared, sigma(Fo-squared) and status flag 
# 
data_I
_shelx_title ' B in  P21/c' 
_shelx_refln_list_code          4 
_shelx_F_calc_maximum      253.33 
_exptl_crystal_F_000       568.00 
_reflns_d_resolution_high  0.7829 
 
loop_ 
 _symmetry_equiv_pos_as_xyz 
 'x, y, z' 
 '-x, y+1/2, -z+1/2' 
 '-x, -y, -z' 
 'x, -y-1/2, z-1/2' 
 
_cell_length_a    16.2830 
_cell_length_b     5.1876 
_cell_length_c    16.3030 
_cell_angle_alpha  90.000 
_cell_angle_beta  108.093 
_cell_angle_gamma  90.000 
 
_shelx_F_squared_multiplier     1.000 
 
loop_ 
 _refln_index_h 
 _refln_index_k 
 _refln_index_l 
 _refln_F_squared_calc 
 _refln_F_squared_meas 
 _refln_F_squared_sigma 
 _refln_observed_status 
   2   0   0      363.77      364.74      6.90 o 
   3   0   0       60.10       64.05      1.57 o 
   5   0   0     3471.48     3431.30     42.14 o 
   6   0   0       54.81       44.71      1.17 o 
   7   0   0     1849.47     1932.71     24.31 o 
   8   0   0     2299.41     2486.03     31.14 o 
   9   0   0      434.12      439.26      6.54 o 
  10   0   0       56.00       51.43      1.55 o 
  11   0   0      171.13      173.29      3.35 o 
  12   0   0        0.01        0.62      0.76 o 
  13   0   0       74.25       62.87      3.43 o 
  14   0   0        7.18        5.23      1.52 o 
  15   0   0        0.40        0.48      1.09 o 
  16   0   0       50.28       47.78      3.47 o 
  17   0   0        5.99        9.04      2.00 o 
  18   0   0       14.69       17.13      2.57 o 
  19   0   0       10.61       10.80      2.24 o 
   1   1   0     7237.96     6827.55    121.27 o 
   2   1   0      518.24      521.60      7.22 o 
   3   1   0      195.21      189.63      2.38 o 
   4   1   0     1016.21      990.71      7.97 o 
   5   1   0      301.49      285.14      4.30 o 
   6   1   0      126.58      147.44      1.85 o 
   7   1   0      102.56      107.07      1.31 o 
   8   1   0     1186.58     1223.25      9.97 o 
   9   1   0       45.46       51.30      0.90 o 
  10   1   0       23.18       17.89      0.71 o 
  11   1   0      318.73      313.94      4.60 o 
  12   1   0       22.45       24.29      1.17 o 
  13   1   0      386.03      384.53      5.78 o 
  14   1   0        1.22        0.90      0.76 o 
  15   1   0       26.80       22.57      1.73 o 
  16   1   0        1.03        1.63      0.88 o 
  17   1   0        8.98       11.88      1.54 o 
  18   1   0       19.74       20.58      1.91 o 
  19   1   0        0.80       -0.23      0.85 o 
   0   2   0        3.05        6.84      0.67 o 
   1   2   0      264.83      287.07      3.62 o 
   2   2   0      447.89      430.33      6.15 o 
   3   2   0      473.16      441.53      5.29 o 
   4   2   0     2220.95     2306.80     20.40 o 
   5   2   0       93.49       81.57      1.40 o 
   6   2   0        2.91        2.49      0.40 o 
   7   2   0        2.98        4.91      0.42 o 
   8   2   0       55.13       59.88      1.26 o 
   9   2   0       16.87       20.34      0.79 o 
  10   2   0       28.47       26.45      0.89 o 
  11   2   0       65.46       59.77      1.38 o 
  12   2   0      137.09      149.14      2.46 o 
  13   2   0       17.96       19.81      2.03 o 
  14   2   0       26.80       26.94      1.39 o 
  15   2   0        3.81        4.08      0.94 o 
  16   2   0        4.65        4.85      1.62 o 
  17   2   0        0.00        1.28      1.28 o 
  18   2   0        1.67        3.85      1.67 o 
   1   3   0       77.56       70.53      1.62 o 
   2   3   0      157.79      155.24      3.45 o 
   3   3   0      249.94      248.71      3.62 o 
   4   3   0        3.11        2.71      0.64 o 
   5   3   0        0.50       -0.29      0.28 o 
   6   3   0       72.32       68.67      1.44 o 
   7   3   0        2.69        3.00      0.56 o 
   8   3   0       64.53       63.17      1.74 o 
   9   3   0        0.20       -0.14      0.40 o 
  10   3   0       39.00       39.66      1.41 o 
  11   3   0      374.21      364.80      5.31 o 
  12   3   0      160.75      174.60      4.64 o 
  13   3   0        0.40        0.07      0.67 o 
  14   3   0        0.53        0.54      0.76 o 
  15   3   0        5.56        5.40      1.16 o 
  16   3   0        6.68        7.44      1.32 o 
  17   3   0       42.37       54.68      4.33 o 
   0   4   0      310.81      313.68      8.53 o 
   1   4   0        9.59       13.46      1.26 o 
   2   4   0       92.21       90.39      2.86 o 
   3   4   0       21.94       19.50      1.12 o 
   4   4   0       63.92       66.97      1.94 o 
   5   4   0       29.42       25.17      1.22 o 
   6   4   0       18.40       16.62      1.46 o 
   7   4   0       65.47       68.93      2.02 o 
   8   4   0        1.81        1.03      0.53 o 
   9   4   0       65.63       59.59      1.94 o 
  10   4   0       10.91       14.07      1.10 o 
  11   4   0        3.86        3.95      1.11 o 
  12   4   0       65.01       74.93      3.24 o 
  13   4   0        9.56       10.08      1.49 o 
  14   4   0        4.47        3.95      1.33 o 
  15   4   0       10.67        7.87      1.44 o 
   1   5   0      247.97      264.05      5.92 o 
   2   5   0       30.72       32.19      2.13 o 
   3   5   0       13.34       14.09      2.76 o 
   4   5   0        3.06        2.60      0.86 o 
   5   5   0        1.16        0.36      0.73 o 
   6   5   0        1.09        1.22      0.82 o 
   7   5   0       86.21       86.88      3.14 o 
   8   5   0        2.35        3.03      0.98 o 
   9   5   0       14.42       12.90      2.38 o 
  10   5   0        0.07       -1.48      1.05 o 
  11   5   0        6.04        5.13      1.23 o 
  12   5   0        7.64        6.25      1.59 o 
   0   6   0      408.97      437.84     12.48 o 
   1   6   0        0.00       -0.36      0.99 o 
   2   6   0        0.60       -0.14      1.28 o 
   3   6   0        0.05        0.24      1.52 o 
   4   6   0        0.11       -0.03      1.07 o 
   5   6   0        0.74        1.37      1.01 o 
   6   6   0       28.83       31.73      2.29 o 
   7   6   0       15.07       19.21      1.91 o 
   8   6   0       24.15       22.56      3.38 o 
 -19   1   1        4.76        5.41      1.28 o 
 -18   1   1        0.71        3.01      1.03 o 
 -17   1   1        0.14       -0.48      1.07 o 
 -16   1   1      144.83      131.67      5.47 o 
 -15   1   1       50.08       44.82      2.20 o 
 -14   1   1        3.31        1.77      0.59 o 
 -13   1   1       18.02       22.61      1.21 o 
 -12   1   1      147.05      139.74      2.91 o 
 -11   1   1      103.19       93.91      2.11 o 
 -10   1   1      142.66      143.05      1.76 o 
  -9   1   1      326.56      353.94      3.39 o 
  -8   1   1     1188.85     1313.06     10.62 o 
  -7   1   1      476.60      492.23      4.73 o 
  -6   1   1       10.32        6.42      0.42 o 
  -5   1   1      651.24      641.96      5.33 o 
  -4   1   1       13.92       10.69      0.33 o 
  -3   1   1      138.07      156.29      1.76 o 
  -2   1   1      734.49      768.49     10.06 o 
  -1   1   1       24.87       15.15      0.59 o 
   0   1   1     7157.76     6672.00    102.84 o 
   1   1   1        3.31        3.69      0.26 o 
   2   1   1        1.24        0.51      0.25 o 
   3   1   1      107.63      113.64      1.46 o 
   4   1   1      411.13      420.04      4.18 o 
   5   1   1      629.41      696.40      7.54 o 
   6   1   1      153.31      152.80      1.66 o 
   7   1   1      109.25      106.48      1.32 o 
   8   1   1       57.75       61.53      0.95 o 
   9   1   1       68.28       73.59      2.73 o 
  10   1   1      195.28      200.33      2.71 o 
  11   1   1        0.35        0.43      0.43 o 
  12   1   1      251.55      245.67      4.17 o 
  13   1   1     1030.24     1030.23     15.41 o 
  14   1   1        6.50        6.65      1.26 o 
  15   1   1        0.29        0.60      0.76 o 
  16   1   1       56.76       58.83      2.72 o 
  17   1   1       10.75        9.21      1.46 o 
  18   1   1        3.05        5.37      1.31 o 
  19   1   1        0.00       -0.04      0.95 o 
 -19   2   1        3.98        6.66      2.33 o 
 -18   2   1        7.38        7.61      2.19 o 
 -17   2   1       12.65       14.99      2.57 o 
 -16   2   1        2.31        1.15      0.87 o 
 -15   2   1       42.32       46.65      6.38 o 
 -14   2   1        0.43       -0.30      0.59 o 
 -13   2   1       16.77       18.38      1.17 o 
 -12   2   1      925.20      947.84      9.48 o 
 -11   2   1       49.35       53.72      2.39 o 
 -10   2   1        0.23        0.40      0.31 o 
  -9   2   1      480.50      503.38      5.36 o 
  -8   2   1        7.79        9.47      0.54 o 
  -7   2   1      220.27      248.80      3.00 o 
  -6   2   1        5.74        9.98      0.52 o 
  -5   2   1     1749.02     1954.29     17.42 o 
  -4   2   1     1800.20     2043.40     18.13 o 
  -3   2   1       27.13       25.43      0.76 o 
  -2   2   1      199.04      197.00      4.01 o 
  -1   2   1     1174.22     1098.80     18.65 o 
   0   2   1       50.05       50.35      1.06 o 
   1   2   1      363.85      383.98      4.57 o 
   2   2   1      576.66      554.30      8.13 o 
   3   2   1      758.37      757.16     10.47 o 
   4   2   1      209.63      197.90      2.52 o 
   5   2   1       44.63       60.66      1.22 o 
   6   2   1       94.15      104.15      2.10 o 
   7   2   1      317.58      297.26      3.55 o 
   8   2   1       75.10       71.11      1.44 o 
   9   2   1       50.62       52.80      1.26 o 
  10   2   1        3.74        2.79      0.74 o 
  11   2   1        0.07        0.97      0.39 o 
  12   2   1      389.72      389.17      4.99 o 
  13   2   1       46.06       43.29      1.33 o 
  14   2   1        2.54        2.54      0.67 o 
  15   2   1        6.38        6.32      1.19 o 
  16   2   1       36.20       36.79      3.33 o 
  17   2   1       23.85       19.65      2.86 o 
  18   2   1       12.91       15.42      2.76 o 
 -17   3   1        0.58        1.56      0.99 o 
 -16   3   1       10.10       10.95      1.50 o 
 -15   3   1        7.83        9.29      1.41 o 
 -14   3   1        8.28        8.42      1.27 o 
 -13   3   1        2.92        2.64      0.89 o 
 -12   3   1      783.27      762.87     18.77 o 
 -11   3   1      744.63      765.63     12.28 o 
 -10   3   1       68.16       70.26      1.85 o 
  -9   3   1       53.27       48.07      1.52 o 
  -8   3   1        7.66        7.63      0.71 o 
  -7   3   1      150.00      153.35      2.85 o 
  -6   3   1        9.13        7.37      0.82 o 
  -5   3   1      190.32      189.81      3.20 o 
  -4   3   1     3340.18     3632.55     37.24 o 
  -3   3   1      159.35      157.00      2.55 o 
  -2   3   1       34.04       35.83      1.08 o 
  -1   3   1      104.34       98.66      1.87 o 
   0   3   1      125.21      130.10      2.24 o 
   1   3   1        0.00        0.10      0.27 o 
   2   3   1      165.68      183.54      3.17 o 
   3   3   1      499.23      520.81      5.58 o 
   4   3   1      881.33      948.39      8.28 o 
   5   3   1        0.47        0.05      0.27 o 
   6   3   1        5.46        5.85      0.54 o 
   7   3   1       51.53       54.08      1.34 o 
   8   3   1       32.76       30.15      1.25 o 
   9   3   1      212.69      210.80      3.95 o 
  10   3   1       85.14       71.24      2.06 o 
  11   3   1       61.61       68.95      1.92 o 
  12   3   1       18.65       25.09      1.80 o 
  13   3   1        0.00       -0.68      0.83 o 
  14   3   1       23.98       24.61      1.92 o 
  15   3   1        0.51        0.64      0.84 o 
  16   3   1        7.27        8.92      1.43 o 
  17   3   1       13.33       16.75      3.00 o 
 -16   4   1        3.28        1.44      1.17 o 
 -15   4   1       17.85       24.44      2.15 o 
 -14   4   1        1.75        1.90      1.64 o 
 -13   4   1        1.84        1.26      0.91 o 
 -12   4   1      298.28      318.61     15.60 o 
 -11   4   1       18.73       20.74      2.05 o 
 -10   4   1       51.83       52.78      2.54 o 
  -9   4   1       17.12       18.95      1.18 o 
  -8   4   1       18.31       16.91      1.11 o 
  -7   4   1        9.85       11.01      0.94 o 
  -6   4   1        6.77        6.74      0.92 o 
  -5   4   1        3.73        1.85      0.68 o 
  -4   4   1       69.84       64.23      2.90 o 
  -3   4   1       44.80       45.36      1.63 o 
  -2   4   1        1.19        1.65      0.55 o 
  -1   4   1       94.37       89.90      2.70 o 
   0   4   1       61.77       58.05      1.98 o 
   1   4   1      510.90      493.27      8.32 o 
   2   4   1      338.59      316.43      6.07 o 
   3   4   1        2.88        2.32      0.80 o 
   4   4   1        9.58        7.46      0.66 o 
   5   4   1        3.44        3.25      0.72 o 
   6   4   1      127.16      127.34      2.83 o 
   7   4   1        2.70        1.33      0.52 o 
   8   4   1        2.88        3.52      0.67 o 
   9   4   1      263.79      230.13      4.17 o 
  10   4   1      161.00      172.30      6.20 o 
  11   4   1       35.64       36.80      1.79 o 
  12   4   1        2.12        4.73      1.95 o 
  13   4   1        2.32        4.89      1.24 o 
  14   4   1        7.90        4.83      1.31 o 
  15   4   1        1.47        2.52      1.24 o 
 -13   5   1        7.57        6.18      1.50 o 
 -12   5   1       10.44       10.32      1.81 o 
 -11   5   1        5.21        3.78      2.09 o 
 -10   5   1       15.95       19.87      1.89 o 
  -9   5   1       19.66       22.37      1.91 o 
  -8   5   1       71.12       61.11      3.47 o 
  -7   5   1        0.17       -0.55      0.73 o 
  -6   5   1        0.27       -0.17      0.69 o 
  -5   5   1        0.10        0.45      0.73 o 
  -4   5   1       19.19       23.46      2.81 o 
  -3   5   1       45.44       39.30      2.23 o 
  -2   5   1        2.57        0.57      1.05 o 
  -1   5   1      228.86      245.22      5.69 o 
   0   5   1      296.61      302.99      7.19 o 
   1   5   1      262.39      273.03     13.81 o 
   2   5   1        5.04        4.94      1.26 o 
   3   5   1       15.13       13.28      2.33 o 
   4   5   1       11.26       11.17      1.38 o 
   5   5   1       32.91       37.65      2.11 o 
   6   5   1       14.18       13.36      1.46 o 
   7   5   1       23.39       26.42      1.85 o 
   8   5   1        4.75        5.16      1.10 o 
   9   5   1        5.74        4.01      1.06 o 
  10   5   1        1.22        2.71      1.57 o 
  11   5   1        0.40       -0.43      1.24 o 
  12   5   1        1.19        2.57      2.52 o 
  -8   6   1       21.40       24.55      3.38 o 
  -7   6   1        3.54        4.52      2.05 o 
  -6   6   1        0.00        0.29      0.91 o 
  -5   6   1       25.38       29.58      2.62 o 
  -4   6   1       21.43       27.22      3.19 o 
  -3   6   1        0.00        0.19      1.38 o 
  -2   6   1        0.57       -0.62      1.24 o 
  -1   6   1       37.68       41.39      2.64 o 
   0   6   1      138.50      143.89      4.58 o 
   1   6   1        0.17       -0.95      1.33 o 
   2   6   1       11.35       14.56      2.71 o 
   3   6   1       15.70       15.75      1.77 o 
   4   6   1       27.29       28.50      2.22 o 
   5   6   1        7.68       10.51      1.58 o 
   6   6   1        2.76        2.47      1.06 o 
   7   6   1       15.64       15.66      1.90 o 
   8   6   1       12.30        9.09      2.66 o 
 -20   0   2        1.56        3.38      1.71 o 
 -19   0   2        3.25        7.76      2.00 o 
 -18   0   2        0.29        1.28      1.19 o 
 -17   0   2       78.88       82.15      4.47 o 
 -16   0   2      123.37      104.77      4.86 o 
 -15   0   2      114.41       92.30      4.38 o 
 -14   0   2      166.46      162.16      5.81 o 
 -13   0   2       39.50       38.52      1.52 o 
 -12   0   2       34.64       33.87      1.36 o 
 -11   0   2       19.90       15.16      1.95 o 
 -10   0   2        0.05        0.77      0.34 o 
  -9   0   2       13.61       13.09      1.09 o 
  -8   0   2     3803.09     4233.43     52.07 o 
  -7   0   2       36.25       33.36      1.36 o 
  -6   0   2      562.54      626.09      8.41 o 
  -5   0   2      232.28      202.38      3.11 o 
  -4   0   2       28.71       30.91      1.02 o 
  -3   0   2     4679.93     4599.66    161.42 o 
  -2   0   2     3615.80     3473.96     55.37 o 
  -1   0   2     1458.75     1498.14     18.61 o 
   0   0   2      455.95      417.32      8.79 o 
   1   0   2      556.34      549.39      6.97 o 
   2   0   2     1002.51     1046.39     19.12 o 
   3   0   2     1044.77     1016.05     26.87 o 
   4   0   2        0.97        0.39      0.21 o 
   5   0   2     1791.42     1768.30     22.27 o 
   6   0   2       21.94       23.20      0.90 o 
   7   0   2       85.75       82.36      1.88 o 
   8   0   2      232.18      243.80      4.06 o 
   9   0   2      121.44      119.61      2.53 o 
  10   0   2      277.54      266.99      7.34 o 
  11   0   2      165.50      157.26      5.33 o 
  12   0   2      352.17      376.73      9.81 o 
  13   0   2      521.58      508.82     12.63 o 
  14   0   2       40.39       40.55      3.09 o 
  15   0   2        7.10        8.61      1.86 o 
  16   0   2       15.36       13.42      2.19 o 
  17   0   2        0.89        1.19      1.28 o 
  18   0   2        0.21        0.29      1.33 o 
  19   0   2       28.77       48.97      4.04 o 
 -20   1   2       20.35       26.60      3.57 o 
 -19   1   2       17.41       19.17      1.90 o 
 -18   1   2        0.10        0.44      0.82 o 
 -17   1   2        4.63        5.13      1.16 o 
 -16   1   2       73.32       65.16      3.28 o 
 -15   1   2        3.82        3.41      0.66 o 
 -14   1   2       48.06       42.42      1.77 o 
 -13   1   2      216.19      211.54      3.69 o 
 -12   1   2       25.25       24.92      1.12 o 
 -11   1   2       86.14       86.87      1.57 o 
 -10   1   2      132.91      140.70      2.05 o 
  -9   1   2      287.05      339.29      3.27 o 
  -8   1   2     1824.12     1815.14     14.40 o 
  -7   1   2       49.44       47.56      0.77 o 
  -6   1   2        4.86        7.00      0.32 o 
  -5   1   2      731.62      702.24      5.79 o 
  -4   1   2      485.09      505.83      4.69 o 
  -3   1   2     3747.72     3622.73     36.18 o 
  -2   1   2      270.18      279.81      5.18 o 
  -1   1   2     1630.42     1675.47     29.21 o 
   0   1   2     2197.00     2201.05     22.47 o 
   1   1   2     9620.19     9901.61     86.21 o 
   2   1   2     3115.99     3071.80     38.09 o 
   3   1   2      403.38      378.41      5.55 o 
   4   1   2       55.91       56.71      1.16 o 
   5   1   2      360.52      407.13      4.21 o 
   6   1   2      592.87      594.75      5.89 o 
   7   1   2        2.51        1.52      0.29 o 
   8   1   2      420.87      419.61      4.57 o 
   9   1   2      310.54      342.87      4.00 o 
  10   1   2       32.01       28.22      0.92 o 
  11   1   2      337.50      327.18      4.01 o 
  12   1   2       88.95       87.96      2.87 o 
  13   1   2      650.32      664.66     10.96 o 
  14   1   2       35.25       35.15      2.52 o 
  15   1   2        9.42       11.23      1.41 o 
  16   1   2       22.71       23.45      2.55 o 
  17   1   2        1.51        2.35      1.04 o 
  18   1   2        6.22        6.74      1.57 o 
 -19   2   2        3.48        3.81      2.09 o 
 -18   2   2        0.04        0.62      1.43 o 
 -17   2   2        8.15        6.04      1.90 o 
 -16   2   2        5.00        4.84      1.55 o 
 -15   2   2        0.00       -0.04      1.07 o 
 -14   2   2       17.52       18.29      2.28 o 
 -13   2   2      106.05      107.58      3.25 o 
 -12   2   2     1514.09     1545.66     17.29 o 
 -11   2   2       15.71       14.78      0.76 o 
 -10   2   2       36.03       37.46      0.99 o 
  -9   2   2       23.35       22.46      0.75 o 
  -8   2   2      150.24      144.36      2.03 o 
  -7   2   2       61.32       74.41      1.30 o 
  -6   2   2       94.48      114.39      1.65 o 
  -5   2   2      119.89      114.79      1.61 o 
  -4   2   2      669.15      722.36     11.67 o 
  -3   2   2      577.96      623.73     11.10 o 
  -2   2   2      186.42      206.79      3.67 o 
  -1   2   2       21.79       19.15      0.62 o 
   0   2   2      142.28      142.39      2.79 o 
   1   2   2      597.61      622.34      6.98 o 
   2   2   2        0.02        0.58      0.25 o 
   3   2   2      492.90      499.80      5.24 o 
   4   2   2      272.10      320.48      3.16 o 
   5   2   2     1544.88     1675.11     13.51 o 
   6   2   2       55.17       72.64      1.41 o 
   7   2   2       42.74       38.16      1.04 o 
   8   2   2      110.02      105.70      1.92 o 
   9   2   2      639.27      671.59      7.03 o 
  10   2   2        0.13        2.19      1.72 o 
  11   2   2        0.27        0.46      0.45 o 
  12   2   2      427.00      432.42      5.18 o 
  13   2   2      134.63      137.71      2.91 o 
  14   2   2        0.60        1.38      0.58 o 
  15   2   2        0.05        1.12      0.84 o 
  16   2   2        1.81        0.57      0.85 o 
  17   2   2        2.26        5.52      1.81 o 
  18   2   2        1.63       -0.19      1.43 o 
 -18   3   2        0.66        0.88      0.95 o 
 -17   3   2        0.74        0.70      0.91 o 
 -16   3   2        8.76       10.44      1.48 o 
 -15   3   2        2.38        0.47      1.14 o 
 -14   3   2       10.52       13.71      1.50 o 
 -13   3   2        7.94        9.27      1.31 o 
 -12   3   2        5.37        7.52      1.29 o 
 -11   3   2       15.62       14.73      1.49 o 
 -10   3   2        0.27        0.18      0.75 o 
  -9   3   2       30.20       34.94      1.45 o 
  -8   3   2        5.99        5.70      0.84 o 
  -7   3   2       12.31       13.72      1.16 o 
  -6   3   2       96.90       90.90      2.06 o 
  -5   3   2        0.14        0.62      0.55 o 
  -4   3   2      289.75      316.68      5.69 o 
  -3   3   2       36.30       51.21      3.62 o 
  -2   3   2        8.05        8.84      0.58 o 
  -1   3   2        9.12        7.58      0.54 o 
   0   3   2       16.86       13.17      0.68 o 
   1   3   2       15.12       16.43      0.78 o 
   2   3   2      227.97      208.00      2.80 o 
   3   3   2      268.05      269.69      3.03 o 
   4   3   2       58.73       63.78      1.24 o 
   5   3   2        4.26        5.29      0.54 o 
   6   3   2        0.75        0.16      0.32 o 
   7   3   2       35.76       39.59      1.31 o 
   8   3   2       98.35       88.73      1.82 o 
   9   3   2        6.08        5.36      0.59 o 
  10   3   2        3.15        3.92      0.69 o 
  11   3   2       10.66        9.57      0.86 o 
  12   3   2       46.64       49.98      1.73 o 
  13   3   2        0.79        0.20      1.05 o 
  14   3   2        7.61       10.68      2.05 o 
  15   3   2        0.03        0.10      0.77 o 
  16   3   2        0.00        0.62      1.28 o 
 -16   4   2       38.11       52.77      2.93 o 
 -15   4   2        1.77        2.97      1.11 o 
 -14   4   2       11.90       12.94      1.69 o 
 -13   4   2        3.87        3.05      1.14 o 
 -12   4   2      181.68      191.65      6.64 o 
 -11   4   2       13.14       13.13      2.17 o 
 -10   4   2       63.84       65.68      2.78 o 
  -9   4   2       31.44       27.13      1.87 o 
  -8   4   2       21.26       20.91      1.17 o 
  -7   4   2      115.93      115.74      2.64 o 
  -6   4   2        9.97        9.73      0.89 o 
  -5   4   2        5.79        6.92      1.01 o 
  -4   4   2        2.45        1.86      0.72 o 
  -3   4   2      112.68      109.58      3.11 o 
  -2   4   2       10.48        9.96      1.06 o 
  -1   4   2       76.16       71.66      2.00 o 
   0   4   2       25.12       24.13      1.25 o 
   1   4   2      985.58      957.40     11.35 o 
   2   4   2       37.51       32.51      1.77 o 
   3   4   2      304.72      300.93      5.21 o 
   4   4   2       15.62       17.78      1.43 o 
   5   4   2       66.99       70.41      3.50 o 
   6   4   2        0.18       -0.31      0.41 o 
   7   4   2        8.57        6.02      0.80 o 
   8   4   2        7.22        7.19      0.85 o 
   9   4   2       39.79       26.22      1.38 o 
  10   4   2       26.55       27.22      1.43 o 
  11   4   2        0.67        0.21      0.59 o 
  12   4   2      273.80      291.55      7.36 o 
  13   4   2       18.56       16.84      1.86 o 
  14   4   2        7.62        7.35      1.43 o 
  15   4   2        0.01       -0.53      1.14 o 
 -13   5   2        6.37        4.08      1.31 o 
 -12   5   2        8.81        6.52      1.36 o 
 -11   5   2        5.49        5.90      1.32 o 
 -10   5   2        6.64        5.95      1.28 o 
  -9   5   2       35.76       29.96      2.09 o 
  -8   5   2       90.48       91.57      3.41 o 
  -7   5   2       25.42       27.59      1.82 o 
  -6   5   2       34.60       33.82      4.83 o 
  -5   5   2       21.09       15.99      2.33 o 
  -4   5   2       21.66       22.09      2.93 o 
  -3   5   2       19.64       16.55      1.60 o 
  -2   5   2        5.63        6.02      1.30 o 
  -1   5   2      555.37      597.71     27.50 o 
   0   5   2      376.82      377.84     23.46 o 
   1   5   2      860.30      875.74     38.35 o 
   2   5   2        0.01       -1.57      1.24 o 
   3   5   2        0.07       -0.80      0.65 o 
   4   5   2        5.37        4.59      1.01 o 
   5   5   2        0.00        0.24      0.74 o 
   6   5   2       24.63       22.37      2.43 o 
   7   5   2       18.99       17.97      2.47 o 
   8   5   2       40.14       32.77      3.40 o 
   9   5   2        3.30        0.84      0.81 o 
  10   5   2        9.25       10.50      1.36 o 
  11   5   2        7.00        8.90      2.28 o 
  12   5   2       21.25       29.84      3.62 o 
  -8   6   2        1.87        2.76      1.81 o 
  -7   6   2       16.84       16.94      2.81 o 
  -6   6   2        1.68        3.19      1.67 o 
  -5   6   2        0.82        1.90      1.83 o 
  -4   6   2        2.46        4.33      1.76 o 
  -3   6   2        0.24        0.48      1.24 o 
  -2   6   2       39.15       41.41      3.02 o 
  -1   6   2       12.70       14.15      1.78 o 
   0   6   2       11.13       13.66      2.52 o 
   1   6   2        0.18       -1.19      1.28 o 
   2   6   2       25.87       24.69      2.88 o 
   3   6   2        0.25       -0.06      0.86 o 
   4   6   2        1.71        2.97      1.55 o 
   5   6   2        0.27       -0.41      0.87 o 
   6   6   2        1.39        2.30      1.13 o 
   7   6   2       11.25       14.82      1.84 o 
 -20   1   3       33.21       50.02      4.33 o 
 -19   1   3        0.09        1.48      1.43 o 
 -18   1   3        1.22        3.27      1.03 o 
 -17   1   3        8.59        8.10      1.29 o 
 -16   1   3      101.73       87.23      3.16 o 
 -15   1   3        0.58        1.80      0.60 o 
 -14   1   3       54.56       51.23      1.66 o 
 -13   1   3      474.86      476.63      6.47 o 
 -12   1   3      248.97      237.43      3.13 o 
 -11   1   3        1.82        4.13      0.42 o 
 -10   1   3       17.42       19.71      0.71 o 
  -9   1   3       24.72       21.08      0.70 o 
  -8   1   3        1.39        1.36      0.29 o 
  -7   1   3      106.77      105.81      1.27 o 
  -6   1   3       44.42       37.29      0.74 o 
  -5   1   3      272.52      299.58      2.72 o 
  -4   1   3      536.42      564.40      5.37 o 
  -3   1   3     2042.50     1876.51     19.12 o 
  -2   1   3        7.58        6.15      0.47 o 
  -1   1   3        0.79        0.55      0.25 o 
   0   1   3     4214.13     4190.69     47.00 o 
   1   1   3    18134.94    17144.87    558.66 o 
   2   1   3      611.62      618.49     11.68 o 
   3   1   3        0.17       -0.15      0.23 o 
   4   1   3      101.71       98.06      1.67 o 
   5   1   3     1290.37     1347.50     12.28 o 
   6   1   3       48.78       47.49      1.05 o 
   7   1   3       66.32       66.27      1.29 o 
   8   1   3      368.50      400.26      4.47 o 
   9   1   3      147.55      155.58      2.98 o 
  10   1   3       18.41       17.70      0.81 o 
  11   1   3       72.20       76.93      1.68 o 
  12   1   3      118.49      113.72      3.36 o 
  13   1   3       17.44       20.84      1.67 o 
  14   1   3        1.59        1.92      2.02 o 
  15   1   3        5.25        4.13      1.10 o 
  16   1   3       40.95       40.12      3.02 o 
  17   1   3        5.47        4.39      1.16 o 
  18   1   3        0.17       -0.39      0.95 o 
 -19   2   3        5.64       11.23      2.62 o 
 -18   2   3       12.43       14.66      2.62 o 
 -17   2   3        0.28        0.77      0.79 o 
 -16   2   3        2.58        4.62      1.03 o 
 -15   2   3       52.88       58.73      2.47 o 
 -14   2   3       36.09       36.45      4.21 o 
 -13   2   3       90.49       93.39      3.01 o 
 -12   2   3     1155.68     1150.13     16.56 o 
 -11   2   3      551.96      544.18      7.06 o 
 -10   2   3      203.62      181.48      2.15 o 
  -9   2   3       57.35       53.36      0.97 o 
  -8   2   3       20.22       19.75      0.68 o 
  -7   2   3     1075.87     1072.36      9.98 o 
  -6   2   3      234.82      243.75      2.80 o 
  -5   2   3       32.80       40.65      1.48 o 
  -4   2   3       71.81       73.60      2.00 o 
  -3   2   3     4285.06     4448.09     72.82 o 
  -2   2   3      291.98      286.89      4.68 o 
  -1   2   3     1057.69     1058.74     11.71 o 
   0   2   3      902.37      892.71      9.67 o 
   1   2   3      460.27      492.63      5.73 o 
   2   2   3       12.26       16.16      0.58 o 
   3   2   3      281.14      291.22      4.29 o 
   4   2   3     1739.07     1898.83     32.38 o 
   5   2   3     1398.59     1543.28     14.22 o 
   6   2   3       86.69       83.56      1.57 o 
   7   2   3      395.20      397.93      7.26 o 
   8   2   3       11.41        9.63      0.66 o 
   9   2   3      534.01      543.18      5.99 o 
  10   2   3       68.90       68.11      1.58 o 
  11   2   3       10.66       12.21      0.78 o 
  12   2   3       92.52       96.95      2.26 o 
  13   2   3       38.04       34.75      1.55 o 
  14   2   3       11.82       11.71      0.98 o 
  15   2   3       30.90       33.24      2.13 o 
  16   2   3       24.11       24.46      2.93 o 
  17   2   3        0.09       -0.81      1.19 o 
 -18   3   3        0.51        0.29      0.85 o 
 -17   3   3        1.62        2.75      1.08 o 
 -16   3   3       18.28       20.10      2.05 o 
 -15   3   3        0.32       -0.43      0.79 o 
 -14   3   3        2.63        2.80      0.92 o 
 -13   3   3      101.91      100.36      3.39 o 
 -12   3   3       33.65       31.91      2.03 o 
 -11   3   3      383.67      386.76      7.41 o 
 -10   3   3       15.66       20.53      1.53 o 
  -9   3   3        3.88        4.09      0.59 o 
  -8   3   3        2.39        3.43      0.52 o 
  -7   3   3       10.94       10.24      0.77 o 
  -6   3   3       95.18      104.93      2.95 o 
  -5   3   3        7.47        5.29      0.82 o 
  -4   3   3      284.91      340.03      6.00 o 
  -3   3   3      443.41      504.62      7.95 o 
  -2   3   3        8.24       14.70      1.76 o 
  -1   3   3        0.73        0.86      0.62 o 
   0   3   3       31.45       30.50      0.97 o 
   1   3   3       10.56       10.32      0.64 o 
   2   3   3       88.51       88.67      1.60 o 
   3   3   3        9.55        9.87      0.55 o 
   4   3   3      833.62      890.62     10.22 o 
   5   3   3        3.18        3.04      0.49 o 
   6   3   3       41.81       36.13      1.14 o 
   7   3   3        0.45        0.01      0.33 o 
   8   3   3        0.32        0.01      0.33 o 
   9   3   3       42.14       44.61      1.34 o 
  10   3   3        2.22        1.17      0.51 o 
  11   3   3       36.14       41.17      2.67 o 
  12   3   3       49.99       46.34      1.70 o 
  13   3   3        6.50        6.03      0.84 o 
  14   3   3        0.64        0.25      0.82 o 
  15   3   3       40.83       52.11      3.95 o 
  16   3   3        4.78        5.57      2.00 o 
 -16   4   3        6.37        9.95      1.66 o 
 -15   4   3        4.13        5.00      1.22 o 
 -14   4   3        1.81        3.60      1.36 o 
 -13   4   3       23.46       23.30      1.98 o 
 -12   4   3        0.73       -0.04      1.09 o 
 -11   4   3        9.60       11.12      1.41 o 
 -10   4   3       24.68       24.18      1.78 o 
  -9   4   3      105.60       96.89      3.28 o 
  -8   4   3       61.57       58.35      1.85 o 
  -7   4   3        0.32        0.07      0.43 o 
  -6   4   3       24.37       25.03      2.55 o 
  -5   4   3       28.14       27.99      1.65 o 
  -4   4   3        1.71        1.25      0.64 o 
  -3   4   3      217.57      233.87      7.10 o 
  -2   4   3        8.48        6.92      1.07 o 
  -1   4   3        0.29        0.42      0.58 o 
   0   4   3        4.71        5.49      0.94 o 
   1   4   3      577.53      563.44     11.68 o 
   2   4   3       31.60       33.06      1.23 o 
   3   4   3       12.87       13.94      1.31 o 
   4   4   3      117.39      123.22      3.95 o 
   5   4   3        3.78        4.29      0.90 o 
   6   4   3       84.85       82.56      2.23 o 
   7   4   3       14.70       13.47      1.05 o 
   8   4   3        1.16        0.79      0.52 o 
   9   4   3       52.15       52.63      1.88 o 
  10   4   3        4.18        3.92      0.79 o 
  11   4   3        2.48        1.99      0.71 o 
  12   4   3      180.73      190.69      3.91 o 
  13   4   3       20.24       21.02      2.00 o 
  14   4   3        2.49        3.06      1.21 o 
 -13   5   3        5.14        7.41      1.47 o 
 -12   5   3        0.08       -0.28      1.57 o 
 -11   5   3        0.01        0.69      0.90 o 
 -10   5   3        0.01       -0.25      0.79 o 
  -9   5   3       77.63       76.94      3.21 o 
  -8   5   3        2.70        4.01      1.06 o 
  -7   5   3      134.25      133.05      4.07 o 
  -6   5   3        3.58        3.62      1.52 o 
  -5   5   3        0.13        0.48      1.14 o 
  -4   5   3       82.40       91.48      4.66 o 
  -3   5   3       51.78       46.92      5.21 o 
  -2   5   3        4.02        2.38      1.04 o 
  -1   5   3      236.08      247.86      7.55 o 
   0   5   3       56.25       51.03      3.36 o 
   1   5   3      422.49      412.00     11.62 o 
   2   5   3       25.40       27.31      2.57 o 
   3   5   3        8.23        5.50      1.17 o 
   4   5   3       14.17       18.54      1.71 o 
   5   5   3       22.48       25.80      1.86 o 
   6   5   3        1.86        0.97      0.92 o 
   7   5   3        1.18        1.35      0.84 o 
   8   5   3       10.36        6.91      1.21 o 
   9   5   3        6.05        4.58      1.05 o 
  10   5   3       15.21       12.85      1.50 o 
  11   5   3       22.31       19.70      3.14 o 
  -8   6   3       12.02        7.85      2.33 o 
  -7   6   3       20.38       19.03      2.86 o 
  -6   6   3        1.05        1.57      1.52 o 
  -5   6   3        0.93        0.14      1.28 o 
  -4   6   3        0.42        0.14      1.19 o 
  -3   6   3       20.06       18.69      1.88 o 
  -2   6   3       64.80       66.87      5.62 o 
  -1   6   3       19.74       23.27      2.95 o 
   0   6   3        0.45        2.47      1.76 o 
   1   6   3        0.48        0.11      0.93 o 
   2   6   3       15.02       12.61      1.70 o 
   3   6   3        0.85        1.14      1.38 o 
   4   6   3       15.81       16.73      1.86 o 
   5   6   3       15.04       18.29      2.00 o 
   6   6   3        8.71       11.22      1.73 o 
 -20   0   4        2.21        0.67      1.24 o 
 -19   0   4       12.80       15.66      2.47 o 
 -18   0   4        0.04        0.24      1.09 o 
 -17   0   4        8.16        6.42      1.62 o 
 -16   0   4       23.89       23.60      2.47 o 
 -15   0   4      347.24      275.37      8.29 o 
 -14   0   4        2.16        0.73      0.51 o 
 -13   0   4      116.06      114.65      2.79 o 
 -12   0   4       65.70       60.12      2.88 o 
 -11   0   4      521.30      519.50      7.80 o 
 -10   0   4       68.69       71.30      3.00 o 
  -9   0   4      176.66      171.92      4.95 o 
  -8   0   4     6233.77     6932.73    110.99 o 
  -7   0   4     5828.61     6046.83     74.66 o 
  -6   0   4     1117.32     1168.06     15.05 o 
  -5   0   4     2574.84     2510.59     31.11 o 
  -4   0   4     2766.04     2700.93     74.97 o 
  -3   0   4       13.21       16.60      0.42 o 
  -2   0   4       14.38       19.83      1.90 o 
  -1   0   4       19.37       21.12      0.52 o 
   0   0   4    64178.30    69384.55   2701.33 o 
   1   0   4     7499.39     7338.37    119.76 o 
   2   0   4       84.96       73.28      2.52 o 
   3   0   4       23.51       22.81      0.83 o 
   4   0   4     1454.41     1379.05     17.38 o 
   5   0   4        1.04        1.35      0.28 o 
   6   0   4      183.07      166.75      3.08 o 
   7   0   4      952.40      952.60     18.71 o 
   8   0   4       17.88       23.25      1.06 o 
   9   0   4      119.23      130.16      4.67 o 
  10   0   4        0.25       -0.71      0.48 o 
  11   0   4      192.10      196.98      6.43 o 
  12   0   4       22.73       26.17      2.52 o 
  13   0   4      484.13      468.93     12.15 o 
  14   0   4      347.45      344.22     10.10 o 
  15   0   4      114.23      109.72      5.28 o 
  16   0   4        0.37       -0.14      1.19 o 
  17   0   4        3.04        0.33      1.33 o 
  18   0   4       11.70       11.47      2.57 o 
 -20   1   4       18.87       25.74      3.24 o 
 -19   1   4       12.12       12.80      2.47 o 
 -18   1   4        5.47        8.04      2.09 o 
 -17   1   4       46.75       52.36      2.51 o 
 -16   1   4        4.32        3.55      0.72 o 
 -15   1   4       27.69       28.90      1.42 o 
 -14   1   4        4.26        3.49      0.65 o 
 -13   1   4        3.91        2.69      0.89 o 
 -12   1   4       48.09       45.65      1.40 o 
 -11   1   4      177.70      175.31      2.48 o 
 -10   1   4        3.67        2.19      0.40 o 
  -9   1   4       43.50       37.91      0.93 o 
  -8   1   4        9.24        7.50      0.45 o 
  -7   1   4      611.11      653.11      5.79 o 
  -6   1   4        0.07        0.17      0.16 o 
  -5   1   4       87.12       81.68      1.24 o 
  -4   1   4       71.48       87.31      1.25 o 
  -3   1   4     1344.88     1311.62     18.34 o 
  -2   1   4      811.23      842.48     18.54 o 
  -1   1   4     4821.96     4703.28     40.52 o 
   0   1   4     8439.74     8048.84    109.26 o 
   1   1   4     8290.84     8050.81     69.23 o 
   2   1   4      229.96      224.30      4.30 o 
   3   1   4      777.66      767.82     12.67 o 
   4   1   4      120.22      129.13      2.40 o 
   5   1   4      122.74      117.03      2.02 o 
   6   1   4      278.59      282.15      3.35 o 
   7   1   4       39.76       48.97      1.25 o 
   8   1   4      198.94      205.76      2.79 o 
   9   1   4       20.85       19.38      0.84 o 
  10   1   4       12.71       12.07      0.86 o 
  11   1   4      262.52      264.32      4.86 o 
  12   1   4        1.46        1.14      0.71 o 
  13   1   4      163.79      170.60      4.51 o 
  14   1   4       14.73       14.00      1.88 o 
  15   1   4        1.17        0.51      0.89 o 
  16   1   4        4.80        4.95      1.18 o 
  17   1   4        0.01       -0.25      1.24 o 
 -19   2   4        3.45        4.57      1.86 o 
 -18   2   4        0.32        0.63      0.86 o 
 -17   2   4        0.42        0.15      0.81 o 
 -16   2   4        0.05       -0.89      0.59 o 
 -15   2   4        0.96        2.29      0.81 o 
 -14   2   4       37.77       33.31      1.86 o 
 -13   2   4       73.54       76.16      2.70 o 
 -12   2   4       36.64       42.91      4.38 o 
 -11   2   4     1026.82      995.47     11.46 o 
 -10   2   4        1.32        1.92      0.47 o 
  -9   2   4       17.62       15.73      0.54 o 
  -8   2   4        7.20        5.09      0.34 o 
  -7   2   4       28.50       31.43      1.11 o 
  -6   2   4      116.05      115.07      1.78 o 
  -5   2   4       31.86       35.21      2.43 o 
  -4   2   4      123.63      139.53      2.98 o 
  -3   2   4     1726.90     1801.05     23.20 o 
  -2   2   4      187.40      169.77      5.15 o 
  -1   2   4       59.53       61.76      1.52 o 
   0   2   4       12.92       14.16      0.54 o 
   1   2   4      944.89      978.51     13.20 o 
   2   2   4       46.67       49.19      1.31 o 
   3   2   4      292.06      310.33     11.68 o 
   4   2   4      816.93      863.46     19.15 o 
   5   2   4      113.66      118.74      2.21 o 
   6   2   4        4.86        3.82      0.45 o 
   7   2   4      155.49      148.72      2.34 o 
   8   2   4      181.10      183.19      2.73 o 
   9   2   4        7.49        7.10      0.63 o 
  10   2   4       86.70       84.00      2.81 o 
  11   2   4        9.48       10.96      0.77 o 
  12   2   4        5.41        5.23      0.67 o 
  13   2   4        0.32       -0.26      0.48 o 
  14   2   4        0.00       -0.09      0.54 o 
  15   2   4        0.78        1.48      1.26 o 
  16   2   4        0.77        1.00      0.97 o 
  17   2   4        7.14        6.20      1.90 o 
 -18   3   4        6.29        5.89      1.29 o 
 -17   3   4       11.52       11.27      1.54 o 
 -16   3   4       18.71       18.96      2.69 o 
 -15   3   4       41.68       40.91      2.28 o 
 -14   3   4       12.89       13.87      1.55 o 
 -13   3   4       15.03       16.92      1.56 o 
 -12   3   4       41.17       46.31      2.37 o 
 -11   3   4      227.05      220.70      5.14 o 
 -10   3   4       64.88       65.01      2.49 o 
  -9   3   4        0.96        1.71      0.65 o 
  -8   3   4       37.92       35.20      1.24 o 
  -7   3   4      160.01      157.06      4.43 o 
  -6   3   4        1.48        1.95      0.64 o 
  -5   3   4       52.70       53.38      1.98 o 
  -4   3   4      144.74      134.43      6.71 o 
  -3   3   4        3.68        1.13      0.54 o 
  -2   3   4      392.33      357.73      6.11 o 
  -1   3   4       23.07       25.86      1.29 o 
   0   3   4      143.86      128.33      2.93 o 
   1   3   4       53.86       52.87      1.55 o 
   2   3   4      349.54      339.11      3.94 o 
   3   3   4       24.42       25.45      1.19 o 
   4   3   4      389.37      375.08      4.55 o 
   5   3   4        0.19        0.19      0.73 o 
   6   3   4       25.48       26.40      1.19 o 
   7   3   4       28.75       24.77      1.00 o 
   8   3   4        1.43        2.33      0.49 o 
   9   3   4        0.00        0.78      0.43 o 
  10   3   4       63.01       55.86      1.57 o 
  11   3   4       43.27       40.86      1.39 o 
  12   3   4       96.09      101.97      3.73 o 
  13   3   4       31.19       34.39      1.53 o 
  14   3   4        0.08        0.11      0.73 o 
  15   3   4        1.10        1.24      1.38 o 
 -16   4   4       16.92       17.65      1.92 o 
 -15   4   4        0.47        0.85      0.87 o 
 -14   4   4        5.19        5.29      1.23 o 
 -13   4   4        2.41        2.35      0.89 o 
 -12   4   4       28.79       24.13      1.89 o 
 -11   4   4        5.13        5.94      1.17 o 
 -10   4   4        5.06        6.07      1.09 o 
  -9   4   4        7.08        6.82      1.13 o 
  -8   4   4        9.72        7.12      1.09 o 
  -7   4   4        0.88        2.83      0.62 o 
  -6   4   4        4.32        4.93      0.94 o 
  -5   4   4      171.98      163.07      4.05 o 
  -4   4   4        1.23        3.21      1.83 o 
  -3   4   4      263.20      269.94      5.50 o 
  -2   4   4        4.34        4.68      0.91 o 
  -1   4   4      110.19      114.11      3.97 o 
   0   4   4      235.78      226.93      4.70 o 
   1   4   4       26.59       26.09      1.29 o 
   2   4   4      196.72      197.29      3.72 o 
   3   4   4       12.37       12.35      1.39 o 
   4   4   4      141.66      133.15      3.81 o 
   5   4   4        0.82        1.16      1.17 o 
   6   4   4        0.99        0.40      0.65 o 
   7   4   4       51.01       50.29      1.79 o 
   8   4   4        9.66        8.91      0.94 o 
   9   4   4       66.03       63.45      2.08 o 
  10   4   4        0.14        1.53      0.69 o 
  11   4   4        2.58        3.37      0.80 o 
  12   4   4       40.01       46.86      1.93 o 
  13   4   4        0.99        1.39      1.36 o 
  14   4   4        0.18        0.30      1.05 o 
 -13   5   4        9.76        9.10      1.69 o 
 -12   5   4        0.99        1.05      0.91 o 
 -11   5   4        9.37       12.65      1.66 o 
 -10   5   4        8.50       10.71      1.53 o 
  -9   5   4        4.40        2.91      1.59 o 
  -8   5   4        0.19        0.43      0.81 o 
  -7   5   4      179.26      180.81      4.86 o 
  -6   5   4        6.66        8.44      2.52 o 
  -5   5   4        0.50        0.14      1.09 o 
  -4   5   4        1.67        1.48      1.14 o 
  -3   5   4        0.77        0.95      1.24 o 
  -2   5   4       90.04       91.39      4.43 o 
  -1   5   4       83.26       85.78      3.31 o 
   0   5   4        1.05        2.62      1.52 o 
   1   5   4       64.44       69.97      2.90 o 
   2   5   4        3.71        3.63      1.03 o 
   3   5   4        8.37        8.55      1.33 o 
   4   5   4        2.70        1.11      0.85 o 
   5   5   4        2.25        3.25      0.99 o 
   6   5   4        0.59        0.57      0.81 o 
   7   5   4       19.81       17.01      1.64 o 
   8   5   4        3.09        2.38      1.28 o 
   9   5   4        5.80        5.58      1.43 o 
  10   5   4       17.04       23.51      1.88 o 
  11   5   4       37.14       43.51      3.52 o 
  -8   6   4       38.28       34.31      3.57 o 
  -7   6   4       33.74       27.32      3.19 o 
  -6   6   4       22.47       25.84      3.05 o 
  -5   6   4        2.69        3.05      1.62 o 
  -4   6   4        0.55        0.19      0.99 o 
  -3   6   4        5.45        5.86      1.38 o 
  -2   6   4       17.05       16.75      2.62 o 
  -1   6   4        5.29        5.14      2.00 o 
   0   6   4      161.88      165.63      6.07 o 
   1   6   4        0.00       -0.64      2.07 o 
   2   6   4       15.83       16.77      1.90 o 
   3   6   4        4.37        5.29      1.28 o 
   4   6   4        1.75        1.69      1.08 o 
   5   6   4        2.48        5.54      1.74 o 
   6   6   4       31.85       49.22      2.83 o 
 -20   1   5        0.89        3.14      1.81 o 
 -19   1   5        8.72        8.47      2.09 o 
 -18   1   5        0.23        1.09      1.33 o 
 -17   1   5        7.49        7.91      1.07 o 
 -16   1   5       27.28       21.86      1.37 o 
 -15   1   5      238.91      227.78      4.01 o 
 -14   1   5       49.07       42.30      1.89 o 
 -13   1   5       18.96       19.11      0.84 o 
 -12   1   5       13.36       12.87      0.69 o 
 -11   1   5        4.73        2.41      0.57 o 
 -10   1   5      178.63      184.01      2.52 o 
  -9   1   5       10.50       10.90      0.56 o 
  -8   1   5      396.70      443.15      4.69 o 
  -7   1   5       86.31       98.81      1.53 o 
  -6   1   5      335.45      319.36      4.19 o 
  -5   1   5       13.66       14.07      0.55 o 
  -4   1   5       77.20       85.52      1.61 o 
  -3   1   5      109.13      110.53      1.34 o 
  -2   1   5      418.64      407.04      4.01 o 
  -1   1   5     4939.75     4964.58     42.72 o 
   0   1   5     1198.26     1173.50     15.54 o 
   1   1   5        4.86        6.17      0.59 o 
   2   1   5        1.50        2.25      0.24 o 
   3   1   5       75.59       91.92      1.59 o 
   4   1   5       15.64       14.29      0.68 o 
   5   1   5      895.50      937.51     11.99 o 
   6   1   5       85.19       98.71      2.74 o 
   7   1   5        6.71       10.34      0.82 o 
   8   1   5      102.10       94.92      1.76 o 
   9   1   5       47.39       46.37      1.24 o 
  10   1   5        7.33        8.68      1.50 o 
  11   1   5        1.89        2.37      0.59 o 
  12   1   5        6.60        6.52      1.09 o 
  13   1   5      385.25      378.42     13.96 o 
  14   1   5      106.56      101.76      3.56 o 
  15   1   5        1.11        1.73      1.33 o 
  16   1   5        1.29        1.89      1.05 o 
  17   1   5        0.01       -0.32      1.40 o 
 -19   2   5        2.78        3.71      1.76 o 
 -18   2   5       12.36       16.93      1.61 o 
 -17   2   5        9.04       12.00      2.09 o 
 -16   2   5        3.24        2.32      1.45 o 
 -15   2   5       44.41       43.43      2.71 o 
 -14   2   5        5.22        6.86      2.00 o 
 -13   2   5       24.17       24.29      1.62 o 
 -12   2   5     1053.66     1058.30     15.43 o 
 -11   2   5      495.46      490.27      6.45 o 
 -10   2   5       16.10       16.34      1.04 o 
  -9   2   5      123.62      132.45      2.48 o 
  -8   2   5       33.54       33.98      0.84 o 
  -7   2   5        2.41        2.27      0.30 o 
  -6   2   5       54.41       52.12      1.76 o 
  -5   2   5     1166.40     1313.19     17.56 o 
  -4   2   5      316.56      339.74      5.59 o 
  -3   2   5      170.51      173.77      4.38 o 
  -2   2   5      195.61      203.84      3.90 o 
  -1   2   5      342.64      339.59      3.69 o 
   0   2   5       75.74       84.70      1.36 o 
   1   2   5       46.23       51.13      1.94 o 
   2   2   5       27.46       21.08      0.67 o 
   3   2   5      443.92      411.65      6.07 o 
   4   2   5        4.82        4.42      0.52 o 
   5   2   5        0.05        0.13      0.33 o 
   6   2   5       31.13       29.44      1.42 o 
   7   2   5        1.06        0.64      0.73 o 
   8   2   5        6.23        6.27      0.60 o 
   9   2   5       76.73       72.58      1.67 o 
  10   2   5       82.99       83.80      1.86 o 
  11   2   5       11.91       13.01      0.86 o 
  12   2   5        8.72        9.03      0.89 o 
  13   2   5        2.54        2.95      0.67 o 
  14   2   5       33.20       36.25      2.06 o 
  15   2   5        1.81        1.67      0.97 o 
  16   2   5       32.68       40.76      2.52 o 
 -18   3   5        0.00       -0.07      0.88 o 
 -17   3   5        1.77        1.67      1.28 o 
 -16   3   5        4.28        6.53      1.24 o 
 -15   3   5       13.82       12.97      2.47 o 
 -14   3   5        8.11        8.96      1.29 o 
 -13   3   5      110.75      106.97      3.48 o 
 -12   3   5     1194.27     1159.89     17.15 o 
 -11   3   5     2283.29     2256.99     30.30 o 
 -10   3   5       71.91       72.72      2.63 o 
  -9   3   5       16.08       14.04      1.24 o 
  -8   3   5        0.05        0.38      0.49 o 
  -7   3   5       10.48       13.38      1.16 o 
  -6   3   5       90.45       93.15      2.72 o 
  -5   3   5       18.39       18.34      1.43 o 
  -4   3   5      877.13      980.80     24.45 o 
  -3   3   5      189.23      187.39      8.81 o 
  -2   3   5       87.32       92.84      4.62 o 
  -1   3   5      278.28      271.33      6.69 o 
   0   3   5      112.70      109.03      2.22 o 
   1   3   5       65.46       69.87      1.39 o 
   2   3   5      581.76      535.27      7.10 o 
   3   3   5        0.01        1.21      1.29 o 
   4   3   5      169.41      179.47      3.12 o 
   5   3   5       55.02       55.88      1.45 o 
   6   3   5       21.71       25.38      1.03 o 
   7   3   5       13.49       14.22      1.10 o 
   8   3   5      144.85      131.00      2.43 o 
   9   3   5      174.94      171.19      2.90 o 
  10   3   5      437.68      406.53      6.41 o 
  11   3   5        3.74        2.92      0.62 o 
  12   3   5        4.58        3.93      0.67 o 
  13   3   5       14.38       15.75      1.19 o 
  14   3   5        1.43        1.30      0.85 o 
  15   3   5        3.01        5.14      1.90 o 
 -16   4   5        0.23        0.67      0.94 o 
 -15   4   5       25.54       23.81      3.47 o 
 -14   4   5        1.92        1.18      1.02 o 
 -13   4   5        9.90       10.30      1.44 o 
 -12   4   5       40.63       44.36      2.38 o 
 -11   4   5       67.14       57.38      2.64 o 
 -10   4   5       21.37       17.15      1.58 o 
  -9   4   5        1.30        1.74      0.82 o 
  -8   4   5        6.48        8.58      1.18 o 
  -7   4   5        5.09        5.18      0.97 o 
  -6   4   5       48.20       39.36      2.76 o 
  -5   4   5       43.04       48.65      2.26 o 
  -4   4   5      259.96      261.11      5.49 o 
  -3   4   5      451.21      434.03     12.96 o 
  -2   4   5       36.51       32.47      1.73 o 
  -1   4   5       70.84       69.58      2.42 o 
   0   4   5       36.01       34.09      1.43 o 
   1   4   5      406.89      399.85      5.68 o 
   2   4   5     1076.63     1061.43     15.31 o 
   3   4   5        0.99        0.24      1.30 o 
   4   4   5       36.35       35.98      1.80 o 
   5   4   5        2.37        2.55      0.79 o 
   6   4   5        2.89        1.50      0.75 o 
   7   4   5       23.84       23.79      3.43 o 
   8   4   5        8.37        9.87      1.00 o 
   9   4   5       46.88       36.23      1.81 o 
  10   4   5       29.96       27.80      1.57 o 
  11   4   5        0.42        0.96      0.66 o 
  12   4   5        3.04        1.47      0.75 o 
  13   4   5        9.36       11.33      1.55 o 
 -13   5   5        2.18        1.85      1.05 o 
 -12   5   5        2.00        0.57      0.91 o 
 -11   5   5        1.05        1.14      0.91 o 
 -10   5   5        0.77        0.81      0.88 o 
  -9   5   5        3.69        2.82      0.97 o 
  -8   5   5       76.22       74.34      5.78 o 
  -7   5   5       15.97       11.92      1.48 o 
  -6   5   5       12.11       13.24      1.83 o 
  -5   5   5        1.94        0.70      0.81 o 
  -4   5   5        3.24        3.01      1.36 o 
  -3   5   5        0.00       -1.36      0.90 o 
  -2   5   5        6.02        5.19      1.52 o 
  -1   5   5       36.36       37.60      2.81 o 
   0   5   5       94.21       90.68      3.35 o 
   1   5   5        6.01        6.46      1.24 o 
   2   5   5        0.55        0.80      0.81 o 
   3   5   5       18.29       15.33      1.60 o 
   4   5   5        0.19        0.78      1.48 o 
   5   5   5        6.36        6.45      1.21 o 
   6   5   5       15.91       16.64      2.45 o 
   7   5   5       27.43       25.33      2.83 o 
   8   5   5        5.22        6.84      1.31 o 
   9   5   5        0.93        1.98      0.97 o 
  10   5   5       11.03       10.98      1.51 o 
  -8   6   5        4.50        1.81      1.67 o 
  -7   6   5        0.65        1.14      1.38 o 
  -6   6   5        2.22        2.24      1.52 o 
  -5   6   5        3.33        5.47      1.81 o 
  -4   6   5        3.77        6.69      1.37 o 
  -3   6   5       20.50       19.84      2.81 o 
  -2   6   5       54.04       57.49      4.28 o 
  -1   6   5        0.29        1.07      1.38 o 
   0   6   5      258.21      267.49      8.05 o 
   1   6   5        6.27        6.42      2.09 o 
   2   6   5        0.42       -0.16      0.94 o 
   3   6   5        2.31        2.05      1.67 o 
   4   6   5        0.12        0.01      0.95 o 
   5   6   5       19.89       22.45      2.19 o 
 -20   0   6        3.25        6.19      1.90 o 
 -19   0   6        0.37        0.24      1.09 o 
 -18   0   6       37.06       30.12      2.95 o 
 -17   0   6      125.59      101.72      4.95 o 
 -16   0   6       39.41       28.05      1.53 o 
 -15   0   6      391.07      309.13      5.71 o 
 -14   0   6       13.31       14.50      1.05 o 
 -13   0   6       20.42       19.72      1.19 o 
 -12   0   6      144.10      138.93      3.10 o 
 -11   0   6        1.67        1.85      0.50 o 
 -10   0   6        6.24        6.33      1.64 o 
  -9   0   6      130.91      140.74      4.76 o 
  -8   0   6     3946.61     4173.75     51.56 o 
  -7   0   6      722.76      718.04      9.88 o 
  -6   0   6        2.02        2.31      0.50 o 
  -5   0   6       10.40        8.89      0.52 o 
  -4   0   6     1118.99     1112.22     14.00 o 
  -3   0   6     1397.12     1261.18     12.91 o 
  -2   0   6     8057.90     7556.20    119.04 o 
  -1   0   6      797.34      840.25      8.83 o 
   0   0   6       22.11       23.43      0.68 o 
   1   0   6      411.91      376.51      4.40 o 
   2   0   6      961.88      810.79     10.74 o 
   3   0   6     1018.40      962.96     12.66 o 
   4   0   6      381.70      373.53      8.77 o 
   5   0   6        1.20        2.57      0.48 o 
   6   0   6        6.27        2.52      0.86 o 
   7   0   6       71.02       68.73      3.24 o 
   8   0   6       22.96       23.98      2.00 o 
   9   0   6       95.60       85.63      3.90 o 
  10   0   6       18.86       19.37      2.09 o 
  11   0   6      215.61      230.89      7.43 o 
  12   0   6      543.95      542.87     13.58 o 
  13   0   6      597.18      623.07     15.35 o 
  14   0   6       38.57       38.07      3.43 o 
  15   0   6        3.00        6.04      1.90 o 
  16   0   6        4.75        2.57      1.67 o 
  17   0   6        1.29        1.28      1.86 o 
 -20   1   6        9.18       12.23      2.57 o 
 -19   1   6        3.20        3.66      1.71 o 
 -18   1   6        2.68        3.14      2.47 o 
 -17   1   6        2.21        1.19      1.26 o 
 -16   1   6       67.01       51.18      3.52 o 
 -15   1   6       21.32       26.56      1.98 o 
 -14   1   6        0.97        0.94      0.38 o 
 -13   1   6        3.36        2.63      0.58 o 
 -12   1   6        5.71        6.43      0.54 o 
 -11   1   6        9.70       12.42      0.66 o 
 -10   1   6       61.27       50.59      1.68 o 
  -9   1   6      123.06      151.38      2.18 o 
  -8   1   6      150.26      149.75      2.10 o 
  -7   1   6       88.91       87.99      1.47 o 
  -6   1   6       13.60       13.26      0.56 o 
  -5   1   6       18.89       24.88      0.71 o 
  -4   1   6      672.27      638.40      6.50 o 
  -3   1   6      397.28      380.43      3.56 o 
  -2   1   6     2735.33     2775.13     21.66 o 
  -1   1   6      104.12      114.23      1.58 o 
   0   1   6        5.05        3.58      0.36 o 
   1   1   6     2597.03     2699.47     44.64 o 
   2   1   6       35.41       32.33      0.92 o 
   3   1   6       10.27        8.44      0.49 o 
   4   1   6       22.66       19.42      0.81 o 
   5   1   6     1567.21     1632.62     22.94 o 
   6   1   6        8.79        9.94      1.01 o 
   7   1   6      107.10      104.59      1.87 o 
   8   1   6       80.87       82.96      1.69 o 
   9   1   6       10.80       11.01      0.85 o 
  10   1   6      140.39      137.67      2.79 o 
  11   1   6        1.81        1.87      0.79 o 
  12   1   6      149.15      151.79      4.22 o 
  13   1   6      136.10      141.32      4.31 o 
  14   1   6        0.03        0.54      0.93 o 
  15   1   6       18.41       19.94      1.92 o 
  16   1   6        2.44        2.73      1.16 o 
 -19   2   6       14.25       22.64      1.90 o 
 -18   2   6        7.70        7.95      1.27 o 
 -17   2   6        5.60        5.19      1.10 o 
 -16   2   6        4.06        3.08      0.89 o 
 -15   2   6        1.32        2.57      0.86 o 
 -14   2   6        0.09        0.82      0.66 o 
 -13   2   6       13.74       10.75      1.22 o 
 -12   2   6      557.51      550.08      7.20 o 
 -11   2   6       47.35       50.56      1.62 o 
 -10   2   6      192.90      182.14      3.17 o 
  -9   2   6       13.17       10.95      0.79 o 
  -8   2   6       16.72       18.29      1.29 o 
  -7   2   6        4.08        6.39      0.43 o 
  -6   2   6       51.36       46.00      1.69 o 
  -5   2   6        6.39       10.61      0.88 o 
  -4   2   6        2.94        2.59      0.54 o 
  -3   2   6       99.62      132.48      2.11 o 
  -2   2   6       87.31       94.66      1.47 o 
  -1   2   6       61.87       76.14      2.71 o 
   0   2   6       11.85       11.73      0.58 o 
   1   2   6     1956.76     1981.90     22.48 o 
   2   2   6      482.55      465.77     10.73 o 
   3   2   6       27.96       29.10      0.75 o 
   4   2   6        4.53        6.27      0.62 o 
   5   2   6      242.79      259.72      3.88 o 
   6   2   6       40.38       42.41      1.22 o 
   7   2   6        2.58        2.21      0.42 o 
   8   2   6        7.40        7.67      0.65 o 
   9   2   6      298.99      298.97      4.02 o 
  10   2   6       67.48       64.01      1.66 o 
  11   2   6       11.02       10.94      1.09 o 
  12   2   6       22.50       21.77      2.20 o 
  13   2   6        3.47        3.85      1.08 o 
  14   2   6        0.02        0.18      1.20 o 
  15   2   6        4.28        4.47      1.40 o 
  16   2   6        3.88        4.41      1.30 o 
 -18   3   6        0.90       -0.20      0.82 o 
 -17   3   6        0.14        0.38      0.84 o 
 -16   3   6       14.05       14.05      1.57 o 
 -15   3   6        0.20        0.14      0.93 o 
 -14   3   6       18.21       15.29      1.53 o 
 -13   3   6       14.13       15.92      1.55 o 
 -12   3   6      104.31      107.18      3.48 o 
 -11   3   6       50.66       54.87      5.47 o 
 -10   3   6       23.88       20.13      2.38 o 
  -9   3   6        2.54        1.58      0.66 o 
  -8   3   6        0.02        0.60      0.67 o 
  -7   3   6       28.64       28.15      1.52 o 
  -6   3   6        1.78        4.12      0.77 o 
  -5   3   6       66.27       64.74      2.20 o 
  -4   3   6       83.30       87.14      2.12 o 
  -3   3   6       22.45       25.54      1.37 o 
  -2   3   6        0.07       -0.53      0.35 o 
  -1   3   6        8.90        8.48      0.74 o 
   0   3   6      218.88      207.15      6.52 o 
   1   3   6        6.84        7.58      0.66 o 
   2   3   6      364.67      319.24      6.84 o 
   3   3   6      110.31      112.98      2.37 o 
   4   3   6       45.42       45.28      1.47 o 
   5   3   6        0.16        0.05      0.37 o 
   6   3   6        0.08       -0.48      0.33 o 
   7   3   6        0.29       -0.37      0.34 o 
   8   3   6       26.93       20.23      1.06 o 
   9   3   6       39.36       49.58      2.03 o 
  10   3   6       22.15       25.00      1.45 o 
  11   3   6        0.36        0.29      0.62 o 
  12   3   6        2.42        0.98      0.57 o 
  13   3   6        5.08        4.97      2.24 o 
  14   3   6        6.64        8.47      1.23 o 
 -16   4   6        6.34        9.89      1.58 o 
 -15   4   6        0.77        1.53      0.94 o 
 -14   4   6        0.41        0.88      0.90 o 
 -13   4   6        5.20        5.00      1.09 o 
 -12   4   6        0.00       -0.93      0.81 o 
 -11   4   6       58.65       55.67      2.62 o 
 -10   4   6        7.08        7.18      1.22 o 
  -9   4   6        2.69        3.07      0.86 o 
  -8   4   6        8.75        7.84      1.13 o 
  -7   4   6      148.37      142.64      3.88 o 
  -6   4   6      130.81      114.05      3.37 o 
  -5   4   6       18.91       15.97      1.37 o 
  -4   4   6        9.33       11.19      1.21 o 
  -3   4   6        4.16        1.50      0.93 o 
  -2   4   6        3.50        2.73      0.82 o 
  -1   4   6       57.91       57.57      4.29 o 
   0   4   6       43.32       42.40      1.58 o 
   1   4   6      905.67      883.48     13.34 o 
   2   4   6      199.26      193.04      4.79 o 
   3   4   6       42.99       39.14      2.02 o 
   4   4   6       25.02       29.36      1.49 o 
   5   4   6       54.70       53.30      1.89 o 
   6   4   6        3.86        4.57      0.98 o 
   7   4   6        0.86        2.57      0.80 o 
   8   4   6        0.49        0.92      0.68 o 
   9   4   6        5.47        1.85      0.69 o 
  10   4   6        0.04       -0.29      0.54 o 
  11   4   6        0.51        0.21      0.64 o 
  12   4   6       55.93       54.94      2.14 o 
 -13   5   6        0.91        1.00      1.03 o 
 -12   5   6       22.06       22.04      3.52 o 
 -11   5   6        5.20        2.69      1.06 o 
 -10   5   6       35.48       35.59      4.16 o 
  -9   5   6       13.01       11.22      1.71 o 
  -8   5   6       42.98       41.09      2.38 o 
  -7   5   6       30.66       25.35      1.86 o 
  -6   5   6       29.72       24.63      1.97 o 
  -5   5   6        0.14        0.15      0.73 o 
  -4   5   6        8.95        8.08      1.24 o 
  -3   5   6        2.17        1.72      0.91 o 
  -2   5   6        3.30        2.81      1.28 o 
  -1   5   6       32.81       33.74      2.86 o 
   0   5   6      135.18      143.38      5.81 o 
   1   5   6      170.40      162.98      4.59 o 
   2   5   6        8.08        6.69      1.26 o 
   3   5   6       28.57       30.07      2.90 o 
   4   5   6        1.21        2.68      0.96 o 
   5   5   6       48.47       45.81      2.71 o 
   6   5   6        2.07        2.92      1.45 o 
   7   5   6        8.38        7.72      1.86 o 
   8   5   6        8.35        5.13      1.14 o 
   9   5   6        0.66        1.50      1.02 o 
  -8   6   6        8.66        9.76      2.28 o 
  -7   6   6        1.92        2.00      1.52 o 
  -6   6   6        0.01       -1.38      1.19 o 
  -5   6   6        0.21        0.81      1.33 o 
  -4   6   6       10.65       12.32      3.85 o 
  -3   6   6        0.78        1.43      1.67 o 
  -2   6   6        2.13        3.45      1.19 o 
  -1   6   6       19.60       18.82      1.98 o 
   0   6   6       25.15       29.46      3.93 o 
   1   6   6        6.58        4.02      2.97 o 
   2   6   6        0.14       -0.74      0.87 o 
   3   6   6        0.76        1.58      1.14 o 
   4   6   6       13.27       14.59      1.94 o 
 -20   1   7        9.63       12.52      2.52 o 
 -19   1   7        2.09        1.81      1.57 o 
 -18   1   7        1.48        1.19      0.80 o 
 -17   1   7        0.93        0.77      0.72 o 
 -16   1   7       15.39       13.85      3.66 o 
 -15   1   7        3.19        4.45      0.69 o 
 -14   1   7        5.93        7.24      0.82 o 
 -13   1   7       24.46       31.34      1.07 o 
 -12   1   7       63.64       58.97      1.40 o 
 -11   1   7      107.37      110.20      1.92 o 
 -10   1   7      691.59      647.14      6.72 o 
  -9   1   7      378.63      370.38      4.23 o 
  -8   1   7        6.38        5.77      0.46 o 
  -7   1   7      776.64      807.38      7.90 o 
  -6   1   7       69.47       61.61      1.22 o 
  -5   1   7       23.43       26.44      1.70 o 
  -4   1   7      573.62      589.46      8.44 o 
  -3   1   7     1275.08     1248.56     10.62 o 
  -2   1   7      372.37      366.50      3.64 o 
  -1   1   7        0.35        0.00      0.21 o 
   0   1   7     1027.87     1026.67      9.55 o 
   1   1   7     5147.23     5151.96     93.73 o 
   2   1   7        0.84        0.49      0.28 o 
   3   1   7       17.25       16.95      0.60 o 
   4   1   7        4.26        5.07      0.54 o 
   5   1   7      543.15      551.07      6.82 o 
   6   1   7       45.56       49.32      1.46 o 
   7   1   7        0.96        1.00      0.38 o 
   8   1   7       55.33       52.65      1.38 o 
   9   1   7       23.23       23.81      1.12 o 
  10   1   7       16.47       15.48      1.04 o 
  11   1   7        3.10        3.79      0.95 o 
  12   1   7        2.49        1.90      1.52 o 
  13   1   7       15.86       16.02      1.78 o 
  14   1   7       33.14       36.20      2.30 o 
  15   1   7       22.31       21.94      2.02 o 
  16   1   7        0.27       -0.36      1.57 o 
 -19   2   7       21.86       28.75      3.16 o 
 -18   2   7       10.67       15.96      1.58 o 
 -17   2   7        5.30        6.76      1.19 o 
 -16   2   7       62.67       61.21      2.56 o 
 -15   2   7       13.72       16.73      1.50 o 
 -14   2   7        5.34        5.04      1.12 o 
 -13   2   7      119.72      121.36      3.54 o 
 -12   2   7      374.90      376.61      5.45 o 
 -11   2   7     1354.91     1291.55     14.54 o 
 -10   2   7      533.00      498.22      6.58 o 
  -9   2   7      128.67      123.03      5.04 o 
  -8   2   7       27.31       29.46      1.14 o 
  -7   2   7       34.86       24.28      1.02 o 
  -6   2   7       80.60       81.07      2.31 o 
  -5   2   7      383.70      396.90      6.49 o 
  -4   2   7       22.72       23.41      0.96 o 
  -3   2   7      665.83      742.92     11.22 o 
  -2   2   7        3.11        3.78      0.37 o 
  -1   2   7       57.75       63.02      1.21 o 
   0   2   7     1303.21     1239.12     14.36 o 
   1   2   7     2754.29     2714.48     36.90 o 
   2   2   7      267.81      260.19      6.41 o 
   3   2   7       50.82       49.68      1.43 o 
   4   2   7        8.10       11.00      0.95 o 
   5   2   7      308.56      312.64      6.76 o 
   6   2   7        0.52        0.65      0.42 o 
   7   2   7       22.77       19.55      0.92 o 
   8   2   7        1.53        1.22      0.46 o 
   9   2   7       44.43       42.43      1.36 o 
  10   2   7       78.36       74.76      2.08 o 
  11   2   7       45.68       43.22      2.28 o 
  12   2   7        0.29        0.37      0.55 o 
  13   2   7        5.14        4.18      0.82 o 
  14   2   7        1.65        2.10      0.77 o 
  15   2   7        0.61        1.17      1.01 o 
 -18   3   7        4.50        4.78      1.26 o 
 -17   3   7        1.27        2.74      1.04 o 
 -16   3   7        0.06        0.50      0.79 o 
 -15   3   7        2.42        2.02      0.85 o 
 -14   3   7       26.89       27.55      2.62 o 
 -13   3   7      130.73      128.60      3.83 o 
 -12   3   7       87.29       86.17      3.06 o 
 -11   3   7      122.14      119.75      3.60 o 
 -10   3   7       33.82       33.80      1.88 o 
  -9   3   7       15.24       14.79      1.32 o 
  -8   3   7        0.97        0.08      0.54 o 
  -7   3   7       29.36       30.87      1.60 o 
  -6   3   7       10.35       11.18      1.06 o 
  -5   3   7        2.61        3.86      0.75 o 
  -4   3   7       99.97      103.77      2.82 o 
  -3   3   7       10.37       11.26      0.85 o 
  -2   3   7       45.23       42.09      1.40 o 
  -1   3   7       60.24       58.56      1.61 o 
   0   3   7      734.80      719.72     13.40 o 
   1   3   7       18.11       17.13      1.11 o 
   2   3   7      418.53      409.41      7.11 o 
   3   3   7        3.81        3.90      0.70 o 
   4   3   7        2.99        1.92      0.69 o 
   5   3   7        0.01       -0.69      0.46 o 
   6   3   7        0.19        0.49      0.42 o 
   7   3   7        5.25        4.04      0.69 o 
   8   3   7       93.79       86.65      2.02 o 
   9   3   7       76.76       74.71      1.92 o 
  10   3   7        0.24        1.45      0.53 o 
  11   3   7        0.17        0.01      0.52 o 
  12   3   7        5.45        7.47      0.96 o 
  13   3   7        0.40        0.29      0.76 o 
  14   3   7        1.26        1.37      0.93 o 
 -16   4   7        0.12        0.16      1.12 o 
 -15   4   7        3.29        4.48      1.23 o 
 -14   4   7       47.12       50.96      2.60 o 
 -13   4   7       18.88       17.50      1.69 o 
 -12   4   7        7.89        6.23      1.21 o 
 -11   4   7        4.09        4.43      2.40 o 
 -10   4   7        0.40        0.86      0.81 o 
  -9   4   7       19.70       23.73      1.70 o 
  -8   4   7        0.36        0.74      0.68 o 
  -7   4   7       57.69       50.73      5.21 o 
  -6   4   7       64.81       56.20      2.33 o 
  -5   4   7        8.76        7.11      1.10 o 
  -4   4   7        4.38        2.96      0.86 o 
  -3   4   7       66.93       69.46      4.50 o 
  -2   4   7        3.62        4.37      0.73 o 
  -1   4   7        0.02       -0.08      0.52 o 
   0   4   7      126.55      130.32      3.74 o 
   1   4   7      364.71      373.24      7.13 o 
   2   4   7      153.36      155.61      4.09 o 
   3   4   7        9.09       12.70      1.35 o 
   4   4   7        8.61        8.74      1.02 o 
   5   4   7       66.26       66.40      2.59 o 
   6   4   7        9.82        9.29      1.01 o 
   7   4   7        2.88        3.64      0.91 o 
   8   4   7        4.85        5.44      1.07 o 
   9   4   7        0.84        0.53      0.81 o 
  10   4   7        0.10       -0.42      0.74 o 
  11   4   7        0.38        1.63      0.75 o 
  12   4   7       15.35       16.59      1.37 o 
 -13   5   7        0.20        0.93      1.06 o 
 -12   5   7        1.87        1.22      0.93 o 
 -11   5   7       10.33       10.79      1.55 o 
 -10   5   7        7.71        6.49      1.27 o 
  -9   5   7       27.04       27.29      2.78 o 
  -8   5   7       32.09       29.67      2.04 o 
  -7   5   7       89.61       87.02      8.69 o 
  -6   5   7       31.68       30.80      2.07 o 
  -5   5   7        0.41        0.24      0.81 o 
  -4   5   7        1.04        1.34      0.89 o 
  -3   5   7      123.01      120.65      4.74 o 
  -2   5   7       92.11       85.10      3.28 o 
  -1   5   7        3.38        4.86      1.13 o 
   0   5   7        3.11        5.66      1.71 o 
   1   5   7       42.87       41.36      3.14 o 
   2   5   7       20.94       20.34      2.12 o 
   3   5   7        5.22        4.58      1.11 o 
   4   5   7        7.51        6.56      1.27 o 
   5   5   7        0.87        1.62      1.33 o 
   6   5   7       24.77       26.63      1.94 o 
   7   5   7        4.71        6.33      1.24 o 
   8   5   7        3.72        3.12      1.15 o 
  -7   6   7        0.00        1.33      1.52 o 
  -6   6   7        0.37        1.57      1.33 o 
  -5   6   7        0.06       -0.38      1.24 o 
  -3   6   7        2.82        5.57      1.95 o 
  -2   6   7       27.01       29.53      2.35 o 
  -1   6   7       17.69       21.19      2.09 o 
   0   6   7       16.64       17.70      1.98 o 
   1   6   7       14.22       14.22      1.88 o 
   2   6   7        2.58        4.95      1.48 o 
 -20   0   8        2.01        1.76      1.48 o 
 -19   0   8        5.64       10.66      2.19 o 
 -18   0   8        4.96        7.47      1.81 o 
 -17   0   8       40.37       36.42      1.84 o 
 -16   0   8       34.72       33.54      1.73 o 
 -15   0   8      291.17      235.45      4.89 o 
 -14   0   8        0.08        0.43      0.48 o 
 -13   0   8        2.05        1.89      0.59 o 
 -12   0   8       34.80       35.38      2.14 o 
 -11   0   8      145.31      143.26      3.22 o 
 -10   0   8      248.95      250.24      4.58 o 
  -9   0   8      409.18      400.45      6.42 o 
  -8   0   8      487.83      544.66     11.64 o 
  -7   0   8     1558.32     1553.67     15.93 o 
  -6   0   8       39.09       38.64      0.83 o 
  -5   0   8      208.20      202.92      2.69 o 
  -4   0   8       47.55       35.76      0.85 o 
  -3   0   8      450.14      417.96      4.90 o 
  -2   0   8      257.43      261.02      3.93 o 
  -1   0   8      167.23      159.28      2.34 o 
   0   0   8      528.85      551.71      6.32 o 
   1   0   8      749.67      746.70      8.61 o 
   2   0   8       71.08       73.89      1.92 o 
   3   0   8      313.54      285.29      4.80 o 
   4   0   8     1026.73     1043.43     14.05 o 
   5   0   8       16.53       16.70      1.76 o 
   6   0   8      326.61      354.07      9.29 o 
   7   0   8      193.26      179.51      6.00 o 
   8   0   8       84.14       75.97      3.81 o 
   9   0   8        5.26        1.19      0.90 o 
  10   0   8        0.14        0.76      0.95 o 
  11   0   8      281.03      291.87      9.05 o 
  12   0   8        1.39        1.95      1.43 o 
  13   0   8      155.79      161.76      6.62 o 
  14   0   8      232.08      210.54      7.95 o 
  15   0   8        3.39        2.38      1.86 o 
 -20   1   8        9.59        7.04      2.19 o 
 -19   1   8        0.87        0.43      0.79 o 
 -18   1   8        0.28        0.76      0.76 o 
 -17   1   8        0.73        1.43      0.72 o 
 -16   1   8       34.13       30.25      1.62 o 
 -15   1   8       81.08       76.17      2.88 o 
 -14   1   8       67.75       57.30      1.71 o 
 -13   1   8       51.92       48.47      1.33 o 
 -12   1   8      154.09      151.32      2.45 o 
 -11   1   8       46.31       47.59      1.25 o 
 -10   1   8      531.51      514.73      6.59 o 
  -9   1   8       78.29       82.86      1.59 o 
  -8   1   8       29.47       26.77      0.87 o 
  -7   1   8     1964.40     2046.05     20.79 o 
  -6   1   8        5.48        4.83      0.83 o 
  -5   1   8       35.57       31.27      1.05 o 
  -4   1   8      873.62      902.06      7.83 o 
  -3   1   8      160.02      171.28      2.04 o 
  -2   1   8      924.03      903.52      7.68 o 
  -1   1   8       72.73       67.49      1.24 o 
   0   1   8      556.40      581.37      5.94 o 
   1   1   8     1847.47     1796.64     16.19 o 
   2   1   8      181.29      180.41      2.38 o 
   3   1   8      417.84      427.23     11.45 o 
   4   1   8       12.74       13.11      0.80 o 
   5   1   8       35.03       35.41      1.25 o 
   6   1   8       50.43       58.72      1.64 o 
   7   1   8       42.10       34.69      1.57 o 
   8   1   8       31.86       31.92      1.33 o 
   9   1   8        4.78        6.26      0.74 o 
  10   1   8        1.81        1.49      0.55 o 
  11   1   8        3.00        5.26      1.11 o 
  12   1   8        3.52        5.71      1.23 o 
  13   1   8       25.25       26.05      2.09 o 
  14   1   8       57.04       58.05      2.86 o 
  15   1   8        2.45        3.57      1.22 o 
 -19   2   8        9.25       14.63      1.63 o 
 -18   2   8       13.88       17.47      1.65 o 
 -17   2   8        1.95        1.80      0.85 o 
 -16   2   8        1.08        0.85      0.72 o 
 -15   2   8       50.72       51.08      2.29 o 
 -14   2   8       71.04       65.73      2.11 o 
 -13   2   8        7.08        8.28      0.85 o 
 -12   2   8       14.86       14.89      1.05 o 
 -11   2   8      970.61      976.84     11.51 o 
 -10   2   8      462.79      438.07      6.03 o 
  -9   2   8        1.68        1.66      0.66 o 
  -8   2   8       10.23       13.45      0.87 o 
  -7   2   8        0.29        0.09      0.36 o 
  -6   2   8        5.21        6.03      1.38 o 
  -5   2   8       14.37        9.61      0.70 o 
  -4   2   8       48.46       55.56      1.49 o 
  -3   2   8      227.68      262.70      5.00 o 
  -2   2   8       77.76       72.28      1.88 o 
  -1   2   8      455.54      446.77      6.03 o 
   0   2   8      103.32       98.20      2.79 o 
   1   2   8     1278.70     1257.25     15.66 o 
   2   2   8       38.86       38.43      1.30 o 
   3   2   8       20.90       19.85      1.38 o 
   4   2   8        0.30        0.45      0.41 o 
   5   2   8       15.61       13.84      0.88 o 
   6   2   8       16.01       19.03      1.28 o 
   7   2   8       61.30       60.25      1.56 o 
   8   2   8        3.47        3.80      0.58 o 
   9   2   8       33.66       31.70      1.22 o 
  10   2   8       99.89      100.04      2.53 o 
  11   2   8       84.66       87.37      2.44 o 
  12   2   8        0.53        1.12      0.86 o 
  13   2   8        0.51        0.65      0.77 o 
  14   2   8       13.31       15.36      3.69 o 
 -18   3   8        4.13        5.07      1.33 o 
 -17   3   8        0.56        0.07      0.83 o 
 -16   3   8        4.50        6.03      1.21 o 
 -15   3   8        6.23        6.65      1.26 o 
 -14   3   8       64.39       67.72      2.80 o 
 -13   3   8       20.65       21.01      1.70 o 
 -12   3   8        2.64        3.56      2.12 o 
 -11   3   8        1.69        8.43      1.33 o 
 -10   3   8       69.78       67.15      2.58 o 
  -9   3   8        8.09        7.88      1.07 o 
  -8   3   8       41.69       36.04      1.80 o 
  -7   3   8       62.59       52.69      2.52 o 
  -6   3   8       35.57       35.41      1.67 o 
  -5   3   8        1.46        0.87      0.59 o 
  -4   3   8       84.57       89.75      2.16 o 
  -3   3   8       39.25       37.57      1.44 o 
  -2   3   8        0.74        1.68      0.56 o 
  -1   3   8        6.47        8.41      0.73 o 
   0   3   8       90.28       77.84      1.87 o 
   1   3   8       46.23       36.13      1.79 o 
   2   3   8      442.22      432.56     15.65 o 
   3   3   8      120.94      109.54      3.13 o 
   4   3   8       60.02       61.46      1.81 o 
   5   3   8       26.45       27.95      1.26 o 
   6   3   8        5.58        5.52      0.95 o 
   7   3   8        0.03       -0.58      0.38 o 
   8   3   8        5.79        6.64      0.76 o 
   9   3   8       14.56       15.33      1.01 o 
  10   3   8        3.03        2.52      0.61 o 
  11   3   8        0.06        0.16      0.63 o 
  12   3   8        8.99        9.41      1.48 o 
  13   3   8        8.62        6.39      0.99 o 
 -16   4   8       20.13       24.50      2.13 o 
 -15   4   8        6.31        7.19      1.37 o 
 -14   4   8       54.39       60.77      4.52 o 
 -13   4   8        2.05        1.44      0.87 o 
 -12   4   8        1.33        3.93      1.07 o 
 -11   4   8      125.56      118.34      8.52 o 
 -10   4   8        2.67        1.99      0.91 o 
  -9   4   8       14.83       15.96      1.52 o 
  -8   4   8       47.77       39.04      2.10 o 
  -7   4   8       27.60       22.43      2.69 o 
  -6   4   8       27.72       25.34      2.33 o 
  -5   4   8      127.40      120.42      3.51 o 
  -4   4   8        3.65        1.90      1.12 o 
  -3   4   8      231.57      230.73      4.13 o 
  -2   4   8       10.11        9.49      0.94 o 
  -1   4   8        6.46        6.68      1.67 o 
   0   4   8       54.20       54.34      2.44 o 
   1   4   8        0.43        1.39      0.80 o 
   2   4   8       54.51       54.88      3.26 o 
   3   4   8        0.28        0.35      0.73 o 
   4   4   8       92.05       96.14      3.17 o 
   5   4   8       14.20       13.30      1.18 o 
   6   4   8        0.92        0.50      0.62 o 
   7   4   8       10.52       11.91      1.14 o 
   8   4   8        9.47        7.63      1.19 o 
   9   4   8       13.70       11.88      1.37 o 
  10   4   8       15.45       15.51      1.55 o 
  11   4   8       19.90       20.51      1.76 o 
 -13   5   8        3.36        1.19      1.19 o 
 -12   5   8        1.03        2.11      1.10 o 
 -11   5   8        3.94        3.41      1.20 o 
 -10   5   8        7.95        9.19      1.46 o 
  -9   5   8        0.75        0.10      0.83 o 
  -8   5   8        0.01       -0.28      0.88 o 
  -7   5   8      105.99      102.03     10.83 o 
  -6   5   8       17.29       16.93      1.78 o 
  -5   5   8        0.69        1.11      0.90 o 
  -4   5   8       11.90       12.42      1.20 o 
  -3   5   8       41.35       42.15      2.46 o 
  -2   5   8       84.55       88.92      5.85 o 
  -1   5   8       46.07       48.95      3.90 o 
   0   5   8        4.49        6.19      1.26 o 
   1   5   8        2.58        2.76      1.38 o 
   2   5   8        0.76        1.09      1.19 o 
   3   5   8       67.77       67.78      2.96 o 
   4   5   8        2.83        2.75      1.19 o 
   5   5   8        1.50       -0.96      0.79 o 
   6   5   8        7.49        9.15      1.46 o 
   7   5   8        9.57       13.33      2.59 o 
   8   5   8        0.21       -0.33      0.92 o 
  -6   6   8        4.11        3.43      1.62 o 
  -5   6   8        2.01        5.81      2.05 o 
  -4   6   8       15.20       19.56      2.81 o 
  -3   6   8        5.54        7.19      2.24 o 
  -2   6   8        6.21        7.80      2.05 o 
  -1   6   8       16.19       16.34      2.57 o 
   0   6   8       16.32       20.62      2.17 o 
   1   6   8        0.00        0.05      1.16 o 
 -20   1   9        2.71        3.72      1.07 o 
 -19   1   9       10.61        9.51      2.12 o 
 -18   1   9        0.16       -0.04      0.71 o 
 -17   1   9        3.75        2.78      0.88 o 
 -16   1   9       11.16       13.13      1.02 o 
 -15   1   9      149.50      133.36      2.84 o 
 -14   1   9      152.85      141.18      3.99 o 
 -13   1   9        0.00        0.30      0.43 o 
 -12   1   9      328.21      325.49      5.60 o 
 -11   1   9       19.19       22.05      0.92 o 
 -10   1   9       12.68       14.20      0.77 o 
  -9   1   9       57.74       64.11      1.43 o 
  -8   1   9        0.02        0.76      0.40 o 
  -7   1   9      360.74      372.03      3.76 o 
  -6   1   9       47.20       42.84      1.15 o 
  -5   1   9       46.17       60.61      2.83 o 
  -4   1   9      176.02      190.74      2.27 o 
  -3   1   9       23.06       22.81      0.68 o 
  -2   1   9      497.97      511.85      7.94 o 
  -1   1   9       35.09       45.13      1.05 o 
   0   1   9       56.54       55.60      1.17 o 
   1   1   9        5.62        5.13      0.45 o 
   2   1   9        8.02        6.15      0.49 o 
   3   1   9      116.80       92.90      2.75 o 
   4   1   9       36.27       35.15      1.82 o 
   5   1   9       59.39       63.60      1.92 o 
   6   1   9      114.58      121.58      2.56 o 
   7   1   9        1.53        0.82      0.46 o 
   8   1   9        6.50        8.24      0.83 o 
   9   1   9        0.09       -0.21      0.46 o 
  10   1   9       41.55       42.61      1.67 o 
  11   1   9        3.49        4.35      2.02 o 
  12   1   9       12.72       12.99      1.58 o 
  13   1   9       14.11       16.84      1.87 o 
  14   1   9      139.19      149.38      4.80 o 
 -19   2   9        7.47       10.39      1.76 o 
 -18   2   9       30.31       41.95      2.34 o 
 -17   2   9       13.37       14.90      1.54 o 
 -16   2   9        2.81        2.06      1.71 o 
 -15   2   9        4.78        6.00      0.93 o 
 -14   2   9      135.08      132.42      2.95 o 
 -13   2   9        0.33        0.95      0.55 o 
 -12   2   9      354.55      344.46      5.26 o 
 -11   2   9      471.16      459.07      6.39 o 
 -10   2   9        0.64        1.55      0.79 o 
  -9   2   9      117.93      122.34      4.72 o 
  -8   2   9      380.40      377.38      5.35 o 
  -7   2   9       15.37       16.40      0.91 o 
  -6   2   9       68.53       75.30      1.82 o 
  -5   2   9       39.10       43.67      1.34 o 
  -4   2   9       35.61       35.94      1.56 o 
  -3   2   9      222.97      221.46      6.30 o 
  -2   2   9        2.52        1.91      0.37 o 
  -1   2   9      994.93      950.80      9.23 o 
   0   2   9      242.95      233.14      2.99 o 
   1   2   9       91.98       87.42      1.90 o 
   2   2   9       64.75       58.93      1.66 o 
   3   2   9      639.54      605.22      9.00 o 
   4   2   9        0.80        1.17      0.50 o 
   5   2   9       47.52       40.55      1.43 o 
   6   2   9       11.96        9.17      0.83 o 
   7   2   9        1.37        1.66      0.55 o 
   8   2   9        3.27        2.31      0.55 o 
   9   2   9       59.55       52.29      1.81 o 
  10   2   9       72.10       78.03      2.29 o 
  11   2   9        7.88        8.70      1.09 o 
  12   2   9        0.07       -0.17      0.63 o 
  13   2   9       17.99       16.87      1.33 o 
  14   2   9        0.11        0.33      0.94 o 
 -18   3   9        2.70        3.11      1.33 o 
 -17   3   9        0.07       -0.40      0.77 o 
 -16   3   9        6.73        7.13      1.57 o 
 -15   3   9       25.25       26.41      1.92 o 
 -14   3   9        7.50        8.44      1.81 o 
 -13   3   9       19.95       19.83      1.62 o 
 -12   3   9      389.23      370.43      7.29 o 
 -11   3   9      888.79      857.03     20.30 o 
 -10   3   9        4.63        3.16      0.90 o 
  -9   3   9        0.48        0.00      0.81 o 
  -8   3   9        2.46        1.38      0.71 o 
  -7   3   9       23.20       24.56      1.54 o 
  -6   3   9        2.09        1.45      0.54 o 
  -5   3   9       17.82       26.56      1.24 o 
  -4   3   9      183.60      186.00      4.84 o 
  -3   3   9        2.68        2.85      0.57 o 
  -2   3   9        1.98        1.21      0.46 o 
  -1   3   9        0.24        0.50      0.83 o 
   0   3   9       54.02       49.76      2.10 o 
   1   3   9       10.95       10.05      1.18 o 
   2   3   9     1950.57     1852.39     65.33 o 
   3   3   9       17.22       16.98      1.81 o 
   4   3   9       22.16       19.88      1.45 o 
   5   3   9        0.51       -0.34      0.40 o 
   6   3   9        3.26        3.21      0.67 o 
   7   3   9       26.17       24.39      1.26 o 
   8   3   9       14.14       13.65      0.98 o 
   9   3   9       48.26       47.50      1.63 o 
  10   3   9      135.44      116.22      2.93 o 
  11   3   9       10.51       11.59      1.15 o 
  12   3   9        0.03        1.06      0.70 o 
 -16   4   9        8.35        6.54      1.40 o 
 -15   4   9        0.46        0.83      0.96 o 
 -14   4   9        0.21        0.76      0.90 o 
 -13   4   9       24.73       26.07      2.04 o 
 -12   4   9        2.75        3.62      1.02 o 
 -11   4   9      396.39      395.02     13.34 o 
 -10   4   9       59.98       55.43      6.92 o 
  -9   4   9        0.21        0.56      0.80 o 
  -8   4   9       21.38       17.53      1.87 o 
  -7   4   9        3.74        2.85      1.43 o 
  -6   4   9      100.38       90.22      4.86 o 
  -5   4   9        0.62        2.68      0.72 o 
  -4   4   9       40.55       43.14      1.70 o 
  -3   4   9      148.99      149.87      4.72 o 
  -2   4   9      105.13      104.55      7.93 o 
  -1   4   9        1.06        1.38      0.82 o 
   0   4   9       19.26       20.51      1.65 o 
   1   4   9       80.26       79.90      5.02 o 
   2   4   9      154.51      151.38      4.83 o 
   3   4   9       16.55       19.18      1.59 o 
   4   4   9        0.14       -0.44      0.68 o 
   5   4   9        0.47        0.24      1.04 o 
   6   4   9        5.03        3.56      0.88 o 
   7   4   9        0.64        1.73      0.83 o 
   8   4   9        5.30        5.16      1.99 o 
   9   4   9        7.71        5.09      1.18 o 
  10   4   9       10.37       11.37      1.48 o 
 -12   5   9        1.25       -0.20      0.99 o 
 -11   5   9       13.80       12.28      1.63 o 
 -10   5   9        4.83        5.63      1.55 o 
  -9   5   9        0.07       -1.03      1.76 o 
  -8   5   9        2.95        3.44      1.78 o 
  -7   5   9       12.64       11.54      1.57 o 
  -6   5   9        1.75        2.34      1.03 o 
  -5   5   9        0.01       -0.16      0.62 o 
  -4   5   9        0.07        0.65      0.91 o 
  -3   5   9       96.66      102.76      5.21 o 
  -2   5   9        1.72        2.01      1.07 o 
  -1   5   9       82.02       96.45      3.63 o 
   0   5   9       16.69       16.44      1.73 o 
   1   5   9        3.81        3.52      1.52 o 
   2   5   9        4.34        4.28      1.48 o 
   3   5   9       19.38       16.44      1.81 o 
   4   5   9        3.12        3.94      1.11 o 
   5   5   9        9.31       12.31      1.59 o 
   6   5   9        3.12        4.69      1.25 o 
 -19   0  10        1.09        0.90      1.00 o 
 -18   0  10       28.80       30.78      3.12 o 
 -17   0  10        5.85        2.92      0.84 o 
 -16   0  10       16.88       12.02      1.21 o 
 -15   0  10       55.26       42.43      1.94 o 
 -14   0  10       16.16       14.73      1.23 o 
 -13   0  10       10.09       10.25      1.09 o 
 -12   0  10      161.57      163.01      3.75 o 
 -11   0  10       19.15       18.27      1.22 o 
 -10   0  10      499.74      489.05      7.85 o 
  -9   0  10      237.68      222.35      4.34 o 
  -8   0  10       41.40       44.04      1.67 o 
  -7   0  10      664.50      660.20      9.85 o 
  -6   0  10       65.49       66.29      2.06 o 
  -5   0  10       37.23       30.77      0.89 o 
  -4   0  10      147.00      137.73      2.21 o 
  -3   0  10      203.01      213.42      3.06 o 
  -2   0  10     6298.52     6050.68    108.91 o 
  -1   0  10     1440.14     1451.91     15.33 o 
   0   0  10        0.01       -0.44      0.30 o 
   1   0  10        9.52       11.95      0.88 o 
   2   0  10       80.47       76.65      2.14 o 
   3   0  10       23.11       22.82      2.62 o 
   4   0  10      615.24      584.07     13.69 o 
   5   0  10       22.07       23.94      2.19 o 
   6   0  10      250.29      249.59      7.71 o 
   7   0  10       54.99       53.07      3.28 o 
   8   0  10       16.12       18.89      2.24 o 
   9   0  10       16.80       17.32      2.24 o 
  10   0  10        1.18        0.57      1.09 o 
  11   0  10        4.02        2.81      1.28 o 
  12   0  10       58.92       66.30      4.38 o 
  13   0  10       65.38       68.63      4.52 o 
  14   0  10       22.34       29.84      3.43 o 
 -20   1  10        1.64        2.38      1.55 o 
 -19   1  10        0.49        1.49      1.57 o 
 -18   1  10        0.76        2.93      0.96 o 
 -17   1  10        0.04        0.09      0.49 o 
 -16   1  10       70.06       63.29      1.98 o 
 -15   1  10       43.88       44.13      2.33 o 
 -14   1  10        4.52        3.28      0.63 o 
 -13   1  10        5.13        5.12      0.70 o 
 -12   1  10       92.87       88.76      2.19 o 
 -11   1  10        0.25        0.54      0.42 o 
 -10   1  10      292.69      286.86      3.76 o 
  -9   1  10       92.83      102.41      1.94 o 
  -8   1  10       32.10       31.29      1.03 o 
  -7   1  10        3.96        4.15      0.47 o 
  -6   1  10       33.79       41.52      0.97 o 
  -5   1  10       17.14       19.15      0.67 o 
  -4   1  10        9.67       10.53      0.51 o 
  -3   1  10      141.30      147.25      1.96 o 
  -2   1  10       42.14       57.37      1.68 o 
  -1   1  10       59.12       56.12      1.23 o 
   0   1  10        2.54        2.87      0.48 o 
   1   1  10       74.90       84.00      1.56 o 
   2   1  10       72.45       66.78      1.39 o 
   3   1  10      113.60      112.24      2.82 o 
   4   1  10       21.71       22.33      1.09 o 
   5   1  10      257.52      248.77      4.53 o 
   6   1  10       35.69       39.42      1.46 o 
   7   1  10        0.27        0.48      0.51 o 
   8   1  10       44.79       49.19      1.73 o 
   9   1  10       27.93       27.61      1.38 o 
  10   1  10       14.06       14.67      1.60 o 
  11   1  10       19.89       20.60      1.87 o 
  12   1  10      160.62      167.06      9.19 o 
  13   1  10        5.60        5.46      2.31 o 
 -19   2  10       33.31       38.57      2.40 o 
 -18   2  10        2.02        3.36      1.10 o 
 -17   2  10        0.03        0.32      0.75 o 
 -16   2  10        2.98        3.26      0.96 o 
 -15   2  10        7.55        7.11      0.91 o 
 -14   2  10       10.63       10.87      1.01 o 
 -13   2  10        0.13       -0.04      0.51 o 
 -12   2  10        1.51        3.08      0.97 o 
 -11   2  10       26.21       29.03      2.13 o 
 -10   2  10       54.74       51.87      1.84 o 
  -9   2  10       31.43       34.00      2.20 o 
  -8   2  10       14.25       16.03      0.82 o 
  -7   2  10        8.61        9.66      0.68 o 
  -6   2  10       29.66       29.74      1.29 o 
  -5   2  10       75.97       74.99      2.40 o 
  -4   2  10        1.52        1.88      0.45 o 
  -3   2  10       45.67       48.41      1.42 o 
  -2   2  10       21.12       21.41      1.03 o 
  -1   2  10       64.04       64.32      1.36 o 
   0   2  10      159.41      162.76      2.40 o 
   1   2  10       47.89       48.62      1.52 o 
   2   2  10      837.70      795.25      9.57 o 
   3   2  10        6.55        7.92      1.23 o 
   4   2  10       11.89       10.84      0.89 o 
   5   2  10        0.00        0.07      0.44 o 
   6   2  10        0.00        0.00      0.44 o 
   7   2  10        4.59        4.02      0.70 o 
   8   2  10        1.61        0.60      0.64 o 
   9   2  10        8.76        7.53      0.91 o 
  10   2  10       37.14       35.99      3.80 o 
  11   2  10        0.55        0.51      0.64 o 
  12   2  10        3.59        3.21      0.86 o 
  13   2  10        3.12        3.60      1.28 o 
 -17   3  10        3.39        3.49      1.13 o 
 -16   3  10        2.21        3.37      1.04 o 
 -15   3  10        2.43        3.35      1.33 o 
 -14   3  10        1.17        3.02      0.94 o 
 -13   3  10      126.67      121.97      3.79 o 
 -12   3  10       71.28       81.84      4.57 o 
 -11   3  10       79.67       74.49      4.38 o 
 -10   3  10        1.13       -0.27      1.76 o 
  -9   3  10        6.38        7.41      1.21 o 
  -8   3  10        3.64        3.89      0.86 o 
  -7   3  10        0.03        0.18      0.44 o 
  -6   3  10       66.39       50.19      2.07 o 
  -5   3  10        0.09        0.60      0.46 o 
  -4   3  10       12.34        9.59      0.83 o 
  -3   3  10        2.83        2.31      0.58 o 
  -2   3  10        2.63        3.10      0.60 o 
  -1   3  10       13.58       15.26      1.34 o 
   0   3  10       46.29       44.75      2.09 o 
   1   3  10       44.73       48.60      2.88 o 
   2   3  10        4.21        5.76      1.09 o 
   3   3  10        0.15        0.47      0.73 o 
   4   3  10       13.61       20.19      3.12 o 
   5   3  10        7.58        8.85      1.16 o 
   6   3  10        4.41        6.10      0.82 o 
   7   3  10        2.00        1.24      0.54 o 
   8   3  10        0.55        1.32      0.56 o 
   9   3  10       22.40       24.80      1.29 o 
  10   3  10       35.02       35.52      1.66 o 
  11   3  10        2.23        2.81      0.86 o 
 -15   4  10        2.74        2.89      1.21 o 
 -14   4  10        6.91        9.97      1.78 o 
 -13   4  10       16.43       17.41      1.75 o 
 -12   4  10       38.67       41.86      2.34 o 
 -11   4  10       52.06       55.02      3.66 o 
 -10   4  10        7.75        6.88      1.28 o 
  -9   4  10       18.01       18.28      2.38 o 
  -8   4  10        1.27        0.31      0.84 o 
  -7   4  10       49.58       46.30      1.87 o 
  -6   4  10      178.99      157.29      3.45 o 
  -5   4  10       35.64       30.03      1.50 o 
  -4   4  10        3.91        4.48      0.79 o 
  -3   4  10        2.92        3.46      0.70 o 
  -2   4  10        0.02        0.15      0.75 o 
  -1   4  10        2.76        2.13      0.86 o 
   0   4  10        0.19       -0.01      0.76 o 
   1   4  10      117.16      123.55      3.82 o 
   2   4  10      128.19      122.68      3.75 o 
   3   4  10       15.52       16.64      1.57 o 
   4   4  10        1.33        2.56      0.96 o 
   5   4  10        1.84        1.31      1.24 o 
   6   4  10        2.17        1.60      0.79 o 
   7   4  10        0.01        0.08      0.76 o 
   8   4  10        0.04        0.06      0.65 o 
   9   4  10        0.71       -1.23      0.82 o 
 -11   5  10        0.58        0.94      1.27 o 
 -10   5  10        7.80        6.85      1.86 o 
  -9   5  10       20.74       26.40      6.73 o 
  -8   5  10        0.61       -1.04      0.82 o 
  -7   5  10        7.56        7.38      1.08 o 
  -6   5  10        4.01        2.56      0.83 o 
  -5   5  10        3.89        2.31      0.99 o 
  -4   5  10        2.12        3.56      1.17 o 
  -3   5  10       18.49       18.95      1.88 o 
  -2   5  10        0.06        0.32      0.91 o 
  -1   5  10       23.43       22.25      1.98 o 
   0   5  10       18.88       22.69      1.98 o 
   1   5  10        0.00       -1.15      0.76 o 
   2   5  10        2.54        1.76      1.28 o 
   3   5  10       12.39       14.99      2.24 o 
   4   5  10       11.99       13.33      1.69 o 
   5   5  10       53.74       52.89      6.59 o 
 -19   1  11        6.60        7.77      2.66 o 
 -18   1  11        3.23        6.98      0.93 o 
 -17   1  11        0.36        1.21      0.61 o 
 -16   1  11        0.07       -0.16      0.50 o 
 -15   1  11        1.21        1.51      0.60 o 
 -14   1  11       13.85       12.27      0.99 o 
 -13   1  11       10.00        8.32      0.84 o 
 -12   1  11       13.35       13.13      1.35 o 
 -11   1  11       29.71       31.87      1.33 o 
 -10   1  11     1318.34     1290.43     14.55 o 
  -9   1  11       10.13       11.59      0.78 o 
  -8   1  11       16.94       18.74      0.88 o 
  -7   1  11      227.90      220.74      4.83 o 
  -6   1  11       24.26       23.56      0.77 o 
  -5   1  11       13.77       13.44      0.62 o 
  -4   1  11       42.86       46.81      1.07 o 
  -3   1  11       15.72       17.73      0.79 o 
  -2   1  11      173.81      175.73      2.53 o 
  -1   1  11       38.85       37.56      1.07 o 
   0   1  11      151.87      154.30      2.36 o 
   1   1  11      259.15      261.73      4.32 o 
   2   1  11       14.60       16.18      0.96 o 
   3   1  11       26.22       23.90      1.17 o 
   4   1  11       26.55       26.62      1.24 o 
   5   1  11        3.11        4.47      0.70 o 
   6   1  11       35.58       36.84      1.51 o 
   7   1  11        0.01       -0.12      0.46 o 
   8   1  11        3.95        2.14      0.66 o 
   9   1  11        8.60        8.24      1.13 o 
  10   1  11        1.66        1.14      1.36 o 
  11   1  11       41.42       42.60      2.52 o 
  12   1  11        9.71        9.48      1.53 o 
  13   1  11        2.61        2.54      1.27 o 
 -19   2  11       12.96       14.22      1.73 o 
 -18   2  11       21.75       28.25      2.05 o 
 -17   2  11        5.66        6.49      1.88 o 
 -16   2  11       17.90       16.53      1.24 o 
 -15   2  11        0.24        0.26      0.60 o 
 -14   2  11        5.79        7.85      0.99 o 
 -13   2  11       26.55       29.15      1.41 o 
 -12   2  11       27.90       31.08      1.44 o 
 -11   2  11      469.90      459.04      6.56 o 
 -10   2  11      150.46      149.84      4.06 o 
  -9   2  11        9.93       10.64      0.93 o 
  -8   2  11        7.64        7.06      0.63 o 
  -7   2  11       37.42       35.29      1.15 o 
  -6   2  11       95.03       90.53      4.50 o 
  -5   2  11       99.58      100.92      2.22 o 
  -4   2  11       99.46       99.47      2.16 o 
  -3   2  11       23.86       25.00      1.06 o 
  -2   2  11        2.98        5.44      0.87 o 
  -1   2  11        4.64        5.46      0.53 o 
   0   2  11       47.83       44.75      2.33 o 
   1   2  11     1078.98     1029.16     11.97 o 
   2   2  11       80.44       76.06      2.04 o 
   3   2  11       42.15       43.38      1.88 o 
   4   2  11       34.08       34.58      2.06 o 
   5   2  11        3.49        4.01      0.70 o 
   6   2  11        0.78        0.46      0.47 o 
   7   2  11        8.76        8.55      0.92 o 
   8   2  11       20.84       19.49      1.27 o 
   9   2  11        6.13        4.99      0.90 o 
  10   2  11       11.85       11.12      1.16 o 
  11   2  11        1.86        2.31      0.78 o 
  12   2  11        6.86        7.94      1.25 o 
 -17   3  11        1.02        1.76      1.12 o 
 -16   3  11        1.15        1.79      2.09 o 
 -15   3  11       15.41       17.58      1.74 o 
 -14   3  11       86.14       85.82      5.02 o 
 -13   3  11       49.51       55.38      2.57 o 
 -12   3  11       16.25       15.82      1.57 o 
 -11   3  11        0.42        0.37      0.77 o 
 -10   3  11       11.87       13.97      1.67 o 
  -9   3  11       45.36       46.79      1.74 o 
  -8   3  11       56.57       51.94      1.81 o 
  -7   3  11       59.65       53.30      1.79 o 
  -6   3  11       35.91       28.42      1.79 o 
  -5   3  11       25.23       26.70      1.28 o 
  -4   3  11        0.81        0.83      0.49 o 
  -3   3  11        2.82        2.05      0.59 o 
  -2   3  11      112.75      114.27      2.99 o 
  -1   3  11        1.68        1.08      0.80 o 
   0   3  11      957.08      903.48     21.47 o 
   1   3  11        2.13        2.20      0.93 o 
   2   3  11      474.36      442.00     21.66 o 
   3   3  11        2.06        1.05      0.78 o 
   4   3  11        0.63       -0.60      0.63 o 
   5   3  11        0.16        0.20      0.69 o 
   6   3  11        4.63        5.51      1.02 o 
   7   3  11        0.25        0.35      0.63 o 
   8   3  11       17.25       14.00      1.05 o 
   9   3  11        8.29        6.52      0.95 o 
  10   3  11        0.88        2.30      0.91 o 
 -15   4  11        0.73        2.12      1.50 o 
 -14   4  11       31.24       41.37      2.49 o 
 -13   4  11      102.51      103.40      3.75 o 
 -12   4  11        1.72        1.80      1.02 o 
 -11   4  11        1.43        2.96      1.09 o 
 -10   4  11        0.44        0.39      0.88 o 
  -9   4  11       15.72       17.70      1.58 o 
  -8   4  11       12.91       11.91      1.80 o 
  -7   4  11        9.72        9.52      1.05 o 
  -6   4  11      147.68      139.21      4.83 o 
  -5   4  11        1.25        0.92      0.63 o 
  -4   4  11        0.70        0.59      0.77 o 
  -3   4  11       18.23       17.56      3.43 o 
  -2   4  11        0.16        0.17      0.79 o 
  -1   4  11       24.61       29.55      2.40 o 
   0   4  11       25.75       31.02      2.04 o 
   1   4  11       85.25       78.64      3.01 o 
   2   4  11        3.20        2.21      0.94 o 
   3   4  11        0.85        2.41      0.91 o 
   4   4  11       13.86       16.02      1.57 o 
   5   4  11        6.34        5.38      1.17 o 
   6   4  11        0.32       -0.47      0.63 o 
   7   4  11        1.94        4.23      0.96 o 
   8   4  11       22.31       18.75      1.50 o 
 -11   5  11        1.05        1.56      1.30 o 
 -10   5  11       40.42       35.94      2.62 o 
  -9   5  11        3.43        7.79      2.03 o 
  -8   5  11        0.01        0.62      0.70 o 
  -7   5  11        3.49        2.17      0.81 o 
  -6   5  11        2.95        3.34      0.89 o 
  -5   5  11        7.22        3.69      1.22 o 
  -4   5  11        3.87        4.06      1.97 o 
  -3   5  11        8.09        4.68      1.23 o 
  -2   5  11       78.60       79.43      3.44 o 
  -1   5  11        0.18       -0.46      1.07 o 
   0   5  11        1.25       -0.77      1.00 o 
   1   5  11        1.53       -0.03      1.02 o 
   2   5  11        3.24        2.92      1.14 o 
   3   5  11        0.65        0.76      1.33 o 
   4   5  11       22.43       25.87      3.55 o 
 -19   0  12        1.92        2.76      1.24 o 
 -18   0  12        4.04        4.47      1.28 o 
 -17   0  12        1.20        2.09      1.05 o 
 -16   0  12       16.54       16.08      1.45 o 
 -15   0  12      100.56       93.72      3.08 o 
 -14   0  12        4.19        2.80      0.82 o 
 -13   0  12       18.80       17.61      1.38 o 
 -12   0  12       80.97       77.22      2.57 o 
 -11   0  12      324.37      327.57      8.24 o 
 -10   0  12      829.03      836.55     12.59 o 
  -9   0  12      171.11      172.69      4.02 o 
  -8   0  12        4.83        5.75      1.78 o 
  -7   0  12       16.00       15.30      1.19 o 
  -6   0  12       36.91       37.34      1.67 o 
  -5   0  12      115.07      107.50      2.92 o 
  -4   0  12       85.77       95.22      2.23 o 
  -3   0  12        1.48        1.17      0.39 o 
  -2   0  12      182.84      182.84      2.96 o 
  -1   0  12        0.57        0.89      0.41 o 
   0   0  12        0.00        0.38      0.34 o 
   1   0  12       70.20       70.24      2.16 o 
   2   0  12        1.87        3.14      0.65 o 
   3   0  12      101.61       99.39      4.57 o 
   4   0  12      277.83      287.99      8.76 o 
   5   0  12        0.62        0.52      1.09 o 
   6   0  12      108.48      108.76      5.05 o 
   7   0  12        0.25        1.09      1.19 o 
   8   0  12       11.75       12.04      2.09 o 
   9   0  12       18.45       20.99      2.71 o 
  10   0  12       16.74       14.75      2.43 o 
  11   0  12        6.03        5.28      1.86 o 
  12   0  12        0.08        1.00      1.33 o 
 -19   1  12        1.04        1.54      1.02 o 
 -18   1  12       12.23       17.18      1.44 o 
 -17   1  12        3.26        1.17      0.61 o 
 -16   1  12        0.69        0.42      0.81 o 
 -15   1  12       33.32       29.19      1.43 o 
 -14   1  12        1.84        2.12      0.62 o 
 -13   1  12        0.07       -0.61      0.44 o 
 -12   1  12      198.99      200.75      3.69 o 
 -11   1  12        0.20        0.68      0.55 o 
 -10   1  12      632.34      628.74      8.18 o 
  -9   1  12        0.16       -0.43      0.45 o 
  -8   1  12        8.24        9.78      0.77 o 
  -7   1  12      253.16      257.64      5.16 o 
  -6   1  12      166.18      171.48      2.31 o 
  -5   1  12       10.93       10.90      0.60 o 
  -4   1  12       21.30       22.36      0.78 o 
  -3   1  12        6.32        8.62      0.54 o 
  -2   1  12       12.27       13.95      0.73 o 
  -1   1  12      143.00      138.38      4.25 o 
   0   1  12        7.90        8.49      0.63 o 
   1   1  12       43.95       44.09      1.49 o 
   2   1  12       18.68       22.50      2.68 o 
   3   1  12       33.63       35.15      1.60 o 
   4   1  12       34.90       34.42      1.42 o 
   5   1  12        0.05        0.87      0.55 o 
   6   1  12       10.34        9.92      0.95 o 
   7   1  12        0.02       -0.21      0.51 o 
   8   1  12       54.12       52.23      3.45 o 
   9   1  12        1.60        2.25      0.96 o 
  10   1  12        2.34        2.16      1.02 o 
  11   1  12       54.53       57.40      2.94 o 
  12   1  12        2.63        4.04      2.09 o 
 -18   2  12       29.38       40.13      2.46 o 
 -17   2  12        0.16       -0.04      0.59 o 
 -16   2  12        3.59        1.66      1.32 o 
 -15   2  12        3.33        3.43      0.79 o 
 -14   2  12      227.42      224.03      4.25 o 
 -13   2  12       14.42       15.46      1.23 o 
 -12   2  12        1.29        1.16      0.63 o 
 -11   2  12      212.16      215.60      3.98 o 
 -10   2  12      206.13      208.94      3.90 o 
  -9   2  12       17.76       18.53      1.17 o 
  -8   2  12       86.55       88.64      2.31 o 
  -7   2  12       12.10       11.38      0.76 o 
  -6   2  12       19.03       18.68      1.27 o 
  -5   2  12        9.88        9.60      0.94 o 
  -4   2  12       24.34       24.18      1.20 o 
  -3   2  12       30.36       33.68      1.98 o 
  -2   2  12        1.29        0.75      0.42 o 
  -1   2  12        1.40        3.36      0.58 o 
   0   2  12      137.44      133.20      5.08 o 
   1   2  12      117.92      113.66      2.57 o 
   2   2  12        1.25        0.78      0.83 o 
   3   2  12      336.82      340.36      9.24 o 
   4   2  12        6.60        6.69      0.87 o 
   5   2  12        4.75        6.02      1.77 o 
   6   2  12        0.09       -0.24      0.52 o 
   7   2  12        0.68        0.64      0.55 o 
   8   2  12        0.07        0.30      0.60 o 
   9   2  12        1.66        1.76      0.73 o 
  10   2  12       34.95       32.46      1.69 o 
  11   2  12       38.70       35.52      1.84 o 
 -17   3  12        0.02       -1.29      0.86 o 
 -16   3  12        1.30        2.33      1.03 o 
 -15   3  12        4.57        4.91      2.66 o 
 -14   3  12        8.42        8.93      1.46 o 
 -13   3  12        4.54        5.70      1.21 o 
 -12   3  12        2.64        2.80      1.02 o 
 -11   3  12       36.02       41.41      2.16 o 
 -10   3  12        0.05        0.10      1.02 o 
  -9   3  12        9.04        6.94      1.12 o 
  -8   3  12       17.96       15.30      1.11 o 
  -7   3  12       21.92       18.53      1.92 o 
  -6   3  12        9.59       10.29      1.07 o 
  -5   3  12       27.17       25.33      1.27 o 
  -4   3  12       57.37       61.22      2.01 o 
  -3   3  12       11.40       12.30      1.18 o 
  -2   3  12       10.25       11.39      1.86 o 
  -1   3  12        9.34        8.42      1.43 o 
   0   3  12       19.61       11.80      1.33 o 
   1   3  12       53.29       55.26      2.42 o 
   2   3  12      133.65      140.19      5.69 o 
   3   3  12       57.14       54.85      4.12 o 
   4   3  12       11.63       10.98      1.45 o 
   5   3  12        0.74        0.31      0.74 o 
   6   3  12        0.47        0.71      0.75 o 
   7   3  12        1.15        1.08      0.89 o 
   8   3  12        0.39       -0.33      0.74 o 
   9   3  12        8.34        9.38      1.29 o 
 -14   4  12       18.28       20.18      2.62 o 
 -13   4  12        2.68        2.85      1.06 o 
 -12   4  12       14.23       16.13      5.95 o 
 -11   4  12      136.58      148.88     15.92 o 
 -10   4  12       16.54       17.93      2.52 o 
  -9   4  12       30.72       30.27      1.63 o 
  -8   4  12        5.60        2.66      0.77 o 
  -7   4  12        5.09        4.19      0.87 o 
  -6   4  12       38.53       35.14      1.66 o 
  -5   4  12        6.51        7.48      1.33 o 
  -4   4  12        0.00       -0.92      0.66 o 
  -3   4  12       26.17       21.80      1.84 o 
  -2   4  12        7.30        8.71      1.39 o 
  -1   4  12       42.25       44.33      2.38 o 
   0   4  12        1.42        1.83      0.94 o 
   1   4  12       15.90       16.74      1.66 o 
   2   4  12        5.39        5.59      1.48 o 
   3   4  12       31.85       31.77      3.07 o 
   4   4  12       12.39       13.28      1.58 o 
   5   4  12       19.08       22.71      5.16 o 
   6   4  12        5.42        5.73      1.05 o 
   7   4  12        7.84       11.07      1.29 o 
  -9   5  12       10.59       16.44      1.47 o 
  -8   5  12       11.86       13.92      1.39 o 
  -7   5  12        4.52        2.59      1.25 o 
  -6   5  12        4.32        3.72      1.22 o 
  -5   5  12        3.29        3.82      1.17 o 
  -4   5  12        7.64        8.41      1.52 o 
  -3   5  12       47.45       48.96      4.40 o 
  -2   5  12       29.19       28.81      2.27 o 
  -1   5  12       90.50      103.40      8.02 o 
   0   5  12       12.03       11.74      4.26 o 
   1   5  12        0.84        0.70      1.01 o 
   2   5  12        3.04        3.70      1.20 o 
 -19   1  13        7.26        8.23      1.12 o 
 -18   1  13        1.87        3.77      0.87 o 
 -17   1  13        1.47        1.58      0.69 o 
 -16   1  13       22.02       22.05      1.53 o 
 -15   1  13       31.87       30.43      1.53 o 
 -14   1  13       63.75       61.69      2.56 o 
 -13   1  13        0.65        0.51      0.52 o 
 -12   1  13      206.68      209.98      3.90 o 
 -11   1  13        1.91        1.99      0.63 o 
 -10   1  13        0.47        0.50      0.58 o 
  -9   1  13       17.44       17.70      1.13 o 
  -8   1  13        2.52        0.79      0.52 o 
  -7   1  13       57.87       55.76      1.55 o 
  -6   1  13        0.04       -0.46      0.37 o 
  -5   1  13        1.76        1.53      0.36 o 
  -4   1  13       48.74       49.42      1.17 o 
  -3   1  13        0.57        1.26      0.36 o 
  -2   1  13       92.39       93.76      1.85 o 
  -1   1  13      314.02      299.73      3.91 o 
   0   1  13       39.90       41.00      1.24 o 
   1   1  13       33.73       33.05      1.36 o 
   2   1  13        0.15        0.56      0.49 o 
   3   1  13      242.69      242.42      5.06 o 
   4   1  13       15.47       17.89      2.17 o 
   5   1  13       16.58       17.22      1.20 o 
   6   1  13       24.22       26.23      4.40 o 
   7   1  13        5.49        4.99      1.03 o 
   8   1  13        0.32        0.56      1.17 o 
   9   1  13       11.74       13.45      1.71 o 
  10   1  13       15.76       21.48      2.74 o 
  11   1  13        5.08        6.28      2.17 o 
 -18   2  13       64.28       70.62      3.12 o 
 -17   2  13        5.18        7.06      1.53 o 
 -16   2  13        9.00        7.70      1.04 o 
 -15   2  13        0.09        0.76      0.65 o 
 -14   2  13      102.45      111.10      2.92 o 
 -13   2  13       61.79       63.18      2.32 o 
 -12   2  13        0.96        0.78      1.10 o 
 -11   2  13       38.01       35.57      1.59 o 
 -10   2  13       10.81       10.68      1.03 o 
  -9   2  13       28.43       29.77      1.44 o 
  -8   2  13      284.60      277.05      4.67 o 
  -7   2  13        0.17       -1.21      0.81 o 
  -6   2  13        3.16        3.52      0.62 o 
  -5   2  13        1.64        1.43      0.71 o 
  -4   2  13       11.88       13.80      0.90 o 
  -3   2  13       25.20       27.53      1.19 o 
  -2   2  13       39.17       36.43      1.33 o 
  -1   2  13      146.56      146.36      3.68 o 
   0   2  13        2.76        3.31      0.83 o 
   1   2  13      203.70      209.68      3.78 o 
   2   2  13       30.80       34.85      1.51 o 
   3   2  13      241.69      249.43      7.57 o 
   4   2  13        1.31        0.68      0.61 o 
   5   2  13        1.14       -0.07      0.54 o 
   6   2  13        3.72        4.94      0.84 o 
   7   2  13        4.45        4.61      0.85 o 
   8   2  13        0.74        1.40      0.69 o 
   9   2  13        7.15        7.00      1.02 o 
  10   2  13        1.98        1.35      1.27 o 
 -16   3  13        1.03        0.48      1.57 o 
 -15   3  13        5.38        5.25      1.81 o 
 -14   3  13        3.64        2.81      1.04 o 
 -13   3  13        0.29        0.56      0.94 o 
 -12   3  13       52.58       51.21      2.64 o 
 -11   3  13       57.78       58.81      2.97 o 
 -10   3  13        3.42        2.26      1.17 o 
  -9   3  13        2.98        1.91      0.90 o 
  -8   3  13      114.78      110.56      5.74 o 
  -7   3  13       21.32       23.17      1.31 o 
  -6   3  13       30.09       30.92      2.07 o 
  -5   3  13       31.50       29.19      1.37 o 
  -4   3  13       56.95       60.01      2.21 o 
  -3   3  13       19.17       20.63      2.19 o 
  -2   3  13        8.12        7.67      1.62 o 
  -1   3  13        4.16        4.95      1.36 o 
   0   3  13      121.13      105.08      7.66 o 
   1   3  13        0.80        2.60      1.88 o 
   2   3  13      522.25      507.77     17.25 o 
   3   3  13       39.19       41.08      2.19 o 
   4   3  13        2.16        1.92      0.92 o 
   5   3  13        3.66        1.54      0.84 o 
   6   3  13        4.62        5.38      1.83 o 
   7   3  13        0.20       -0.01      0.76 o 
   8   3  13        0.77       -1.17      0.78 o 
 -13   4  13        3.86        5.35      1.56 o 
 -12   4  13        2.23        3.49      1.27 o 
 -11   4  13      135.27      138.68      7.81 o 
 -10   4  13       35.37       37.87      2.40 o 
  -9   4  13       11.88       13.78      1.62 o 
  -8   4  13        3.74        1.78      0.79 o 
  -7   4  13        3.09        3.12      0.81 o 
  -6   4  13        8.28        6.10      0.93 o 
  -5   4  13        0.00       -0.92      0.62 o 
  -4   4  13       19.47       18.48      1.77 o 
  -3   4  13        6.64        6.32      1.27 o 
  -2   4  13        0.08       -1.12      0.75 o 
  -1   4  13       14.56       15.07      1.64 o 
   0   4  13       31.00       26.95      4.07 o 
   1   4  13       13.05       14.02      1.60 o 
   2   4  13        5.86        7.23      1.35 o 
   3   4  13        5.16        2.77      1.10 o 
   4   4  13        6.84        7.28      1.36 o 
   5   4  13       24.01       30.33      2.15 o 
  -8   5  13        7.03        9.45      1.29 o 
  -7   5  13        0.49        0.60      1.03 o 
  -6   5  13        2.66        3.52      1.34 o 
  -5   5  13        2.71        4.18      1.59 o 
  -4   5  13        0.62        0.83      1.13 o 
  -3   5  13       36.16       43.73      2.74 o 
  -2   5  13        2.50        0.64      1.14 o 
  -1   5  13       36.66       39.60      5.12 o 
 -18   0  14        2.20        1.95      1.28 o 
 -17   0  14        2.28        3.81      1.38 o 
 -16   0  14       29.53       31.41      2.62 o 
 -15   0  14        1.12        2.14      1.19 o 
 -14   0  14        0.21        0.81      1.00 o 
 -13   0  14       83.68       81.20      3.88 o 
 -12   0  14        9.48        9.92      1.27 o 
 -11   0  14       45.62       47.91      2.25 o 
 -10   0  14      422.46      420.52      7.77 o 
  -9   0  14     1041.90     1068.84     23.56 o 
  -8   0  14       24.21       27.42      1.77 o 
  -7   0  14       19.88       18.31      2.19 o 
  -6   0  14       49.96       51.77      4.55 o 
  -5   0  14       16.41       14.09      1.28 o 
  -4   0  14        0.00       -0.09      0.58 o 
  -3   0  14       49.00       52.59      1.55 o 
  -2   0  14      752.23      720.97      8.72 o 
  -1   0  14      307.55      298.22      4.48 o 
   0   0  14       46.88       43.07      3.14 o 
   1   0  14        0.09       -0.10      1.00 o 
   2   0  14        4.27        2.38      1.24 o 
   3   0  14       20.83       20.65      2.52 o 
   4   0  14        9.01        8.38      2.00 o 
   5   0  14        2.68        3.85      1.48 o 
   6   0  14       43.74       44.78      3.57 o 
   7   0  14        0.22       -0.19      1.19 o 
   8   0  14        7.07        9.18      2.19 o 
   9   0  14       17.21       14.04      2.47 o 
  10   0  14        0.03       -1.24      1.14 o 
 -18   1  14        0.14        0.03      0.71 o 
 -17   1  14        6.99       12.21      1.17 o 
 -16   1  14        7.59        6.31      0.94 o 
 -15   1  14        2.67        2.86      0.71 o 
 -14   1  14        0.17       -0.62      0.51 o 
 -13   1  14       15.57       16.72      1.23 o 
 -12   1  14       84.67       82.87      2.39 o 
 -11   1  14       15.94       16.80      1.20 o 
 -10   1  14      141.47      142.61      3.14 o 
  -9   1  14       36.06       38.37      1.60 o 
  -8   1  14        3.72        4.57      0.77 o 
  -7   1  14        1.83        2.54      2.45 o 
  -6   1  14        0.61        1.10      0.55 o 
  -5   1  14        0.51        0.63      0.47 o 
  -4   1  14       20.87       23.29      1.02 o 
  -3   1  14      130.60      137.87      2.38 o 
  -2   1  14       13.22       13.11      0.81 o 
  -1   1  14      160.39      162.19      2.68 o 
   0   1  14        5.16        6.21      0.85 o 
   1   1  14       99.19      105.72      4.39 o 
   2   1  14       79.86       80.77      4.42 o 
   3   1  14        1.22        3.25      1.37 o 
   4   1  14       63.45       63.53      2.10 o 
   5   1  14       46.90       45.09      1.78 o 
   6   1  14        0.23        0.16      0.60 o 
   7   1  14        0.55       -0.25      0.79 o 
   8   1  14        1.35        0.55      0.86 o 
   9   1  14       22.63       23.87      3.19 o 
 -17   2  14        2.70        3.59      1.32 o 
 -16   2  14        6.93        3.77      0.95 o 
 -15   2  14        3.12        3.72      0.85 o 
 -14   2  14        0.95        1.23      1.01 o 
 -13   2  14       41.28       44.75      3.19 o 
 -12   2  14       11.12       10.29      1.10 o 
 -11   2  14        2.19        2.56      0.78 o 
 -10   2  14        6.20        6.57      0.90 o 
  -9   2  14        3.04        4.59      0.82 o 
  -8   2  14        0.68        0.41      0.57 o 
  -7   2  14       23.60       24.76      1.68 o 
  -6   2  14       29.47       29.18      1.73 o 
  -5   2  14        0.32       -0.20      0.45 o 
  -4   2  14       21.42       20.48      1.09 o 
  -3   2  14       12.98       12.12      0.89 o 
  -2   2  14        4.93        5.20      0.89 o 
  -1   2  14        9.86       12.08      1.18 o 
   0   2  14       18.58       19.68      1.47 o 
   1   2  14       93.10       93.11      4.02 o 
   2   2  14      137.98      125.35      5.70 o 
   3   2  14       64.11       64.63      2.12 o 
   4   2  14        0.24       -0.51      0.54 o 
   5   2  14        5.28        2.85      0.76 o 
   6   2  14        2.08        2.18      0.74 o 
   7   2  14        0.19       -0.38      0.60 o 
   8   2  14        0.00       -0.25      0.62 o 
   9   2  14        2.51        2.28      0.86 o 
 -15   3  14        1.61        1.58      1.10 o 
 -14   3  14        0.16        0.71      1.00 o 
 -13   3  14       43.52       56.83      3.09 o 
 -12   3  14        1.06        3.69      1.26 o 
 -11   3  14       14.17       16.61      1.71 o 
 -10   3  14        4.54        4.98      1.08 o 
  -9   3  14        2.21        1.56      0.91 o 
  -8   3  14        2.15        1.14      0.81 o 
  -7   3  14        6.74        5.17      0.82 o 
  -6   3  14       15.71       17.32      2.43 o 
  -5   3  14       30.31       29.72      1.40 o 
  -4   3  14        0.00        0.41      0.76 o 
  -3   3  14        0.22        0.05      0.68 o 
  -2   3  14        5.62        4.94      1.74 o 
  -1   3  14        0.64       -0.36      0.70 o 
   0   3  14        1.41        2.98      0.96 o 
   1   3  14        0.66        2.54      0.99 o 
   2   3  14       36.40       35.50      3.07 o 
   3   3  14        0.73        0.30      1.14 o 
   4   3  14        2.54        3.38      1.31 o 
   5   3  14        3.67        4.14      1.07 o 
   6   3  14        0.00       -0.44      0.81 o 
   7   3  14        1.13        0.08      0.82 o 
 -12   4  14        7.75        8.85      3.57 o 
 -11   4  14       19.80       20.96      2.07 o 
 -10   4  14        1.40        3.45      1.22 o 
  -9   4  14        0.38       -0.48      1.48 o 
  -8   4  14        2.69        2.16      0.81 o 
  -7   4  14       11.15       12.42      1.20 o 
  -6   4  14       39.34       33.91      3.93 o 
  -5   4  14       16.96       18.29      2.17 o 
  -4   4  14        1.53        2.06      1.31 o 
  -3   4  14        1.71        2.28      0.99 o 
  -2   4  14        4.02        6.23      1.28 o 
  -1   4  14       17.20       14.39      1.70 o 
   0   4  14        5.87        4.69      1.22 o 
   1   4  14        3.58        1.39      1.10 o 
   2   4  14       45.65       47.00      7.97 o 
   3   4  14       23.39       19.81      1.87 o 
   4   4  14        0.64       -0.35      0.95 o 
 -18   1  15       14.81       22.19      2.46 o 
 -17   1  15        3.97        5.60      1.00 o 
 -16   1  15        1.31        1.56      0.94 o 
 -15   1  15        1.19        2.01      0.75 o 
 -14   1  15        4.26        6.21      1.07 o 
 -13   1  15        0.00       -0.25      0.81 o 
 -12   1  15        1.28        1.52      0.71 o 
 -11   1  15        8.39        7.11      1.00 o 
 -10   1  15      269.16      262.66      4.69 o 
  -9   1  15      134.09      136.32      3.14 o 
  -8   1  15        0.01       -0.76      0.51 o 
  -7   1  15       14.06       11.37      1.05 o 
  -6   1  15        0.95        0.18      0.53 o 
  -5   1  15        0.08        0.00      0.48 o 
  -4   1  15        2.65        3.20      0.62 o 
  -3   1  15        9.51        7.43      0.69 o 
  -2   1  15       16.45       16.44      1.18 o 
  -1   1  15        6.30        7.17      0.84 o 
   0   1  15       18.43       19.81      1.21 o 
   1   1  15       11.35       11.52      1.23 o 
   2   1  15        9.13       11.06      1.07 o 
   3   1  15       41.45       44.54      2.79 o 
   4   1  15        0.20       -0.48      0.56 o 
   5   1  15       16.13       13.66      1.24 o 
   6   1  15        1.89        2.05      0.73 o 
   7   1  15        0.22        0.86      0.96 o 
   8   1  15        0.60        0.44      0.99 o 
 -17   2  15        2.74        3.84      1.01 o 
 -16   2  15        2.80        3.98      1.59 o 
 -15   2  15        0.01        0.18      0.67 o 
 -14   2  15       41.49       44.34      2.03 o 
 -13   2  15       14.54       18.75      1.43 o 
 -12   2  15        0.80        1.41      0.70 o 
 -11   2  15       54.02       52.90      2.03 o 
 -10   2  15       14.39       11.76      1.14 o 
  -9   2  15       23.23       25.30      2.06 o 
  -8   2  15        9.93       10.10      1.29 o 
  -7   2  15       95.07       88.68      3.03 o 
  -6   2  15       73.57       69.48      2.69 o 
  -5   2  15        5.87        5.86      0.97 o 
  -4   2  15        6.56        7.66      1.22 o 
  -3   2  15       21.54       21.64      1.76 o 
  -2   2  15       23.07       27.26      1.67 o 
  -1   2  15        0.00        0.20      1.02 o 
   0   2  15       13.84       13.10      1.32 o 
   1   2  15      222.36      208.36      4.89 o 
   2   2  15       14.92       12.31      2.47 o 
   3   2  15       10.10        8.26      1.23 o 
   4   2  15        1.98        1.10      0.69 o 
   5   2  15        8.65        9.37      1.12 o 
   6   2  15        0.27       -0.19      0.61 o 
   7   2  15        4.59        4.11      0.96 o 
 -15   3  15       18.50       23.19      6.23 o 
 -14   3  15       30.10       33.15      2.51 o 
 -13   3  15      175.08      207.16      5.69 o 
 -12   3  15       16.31       16.03      1.77 o 
 -11   3  15        7.38        8.09      1.50 o 
 -10   3  15        2.14        3.44      1.02 o 
  -9   3  15        6.56        5.68      1.45 o 
  -8   3  15       14.43       13.09      1.47 o 
  -7   3  15      102.90       91.37      3.50 o 
  -6   3  15       65.54       58.12      3.05 o 
  -5   3  15        4.59        2.89      1.01 o 
  -4   3  15        7.72        8.26      1.24 o 
  -3   3  15        2.46        2.04      0.89 o 
  -2   3  15       31.30       37.23      5.14 o 
  -1   3  15        0.78        0.45      0.84 o 
   0   3  15       51.33       41.15      4.76 o 
   1   3  15        0.00       -0.39      0.74 o 
   2   3  15       61.48       51.50      3.36 o 
   3   3  15        3.91        2.52      1.04 o 
   4   3  15       10.73       14.61      1.67 o 
   5   3  15        4.61        4.46      1.19 o 
 -11   4  15        3.62        3.14      1.38 o 
 -10   4  15        3.68        4.81      1.71 o 
  -9   4  15        0.18        1.67      1.00 o 
  -8   4  15        3.06        5.75      1.29 o 
  -7   4  15        9.75        7.82      1.42 o 
  -6   4  15       15.71       11.33      1.53 o 
  -5   4  15        4.71        6.51      3.90 o 
  -4   4  15        2.34        2.49      1.81 o 
  -3   4  15       12.91       13.99      1.70 o 
  -2   4  15        7.45        7.70      1.43 o 
  -1   4  15        7.47        9.67      2.55 o 
   0   4  15      103.43      113.24      3.96 o 
   1   4  15       69.57       64.72      3.07 o 
   2   4  15        9.19        6.08      2.59 o 
 -17   0  16        4.05        5.62      1.71 o 
 -16   0  16        0.64        1.05      1.19 o 
 -15   0  16        2.09        5.95      1.57 o 
 -14   0  16       28.02       29.08      2.66 o 
 -13   0  16       19.71       20.56      2.33 o 
 -12   0  16       44.83       38.60      2.90 o 
 -11   0  16      655.40      670.48     11.37 o 
 -10   0  16      273.11      276.12      6.16 o 
  -9   0  16      113.87      119.69      3.78 o 
  -8   0  16       24.22       26.09      2.69 o 
  -7   0  16        2.20        2.10      0.96 o 
  -6   0  16       31.49       30.35      1.89 o 
  -5   0  16        0.78       -0.87      0.58 o 
  -4   0  16        5.92        3.77      0.99 o 
  -3   0  16        0.84        2.28      0.85 o 
  -2   0  16        4.20        2.73      0.90 o 
  -1   0  16        3.69        4.76      1.57 o 
   0   0  16        6.08        6.23      1.71 o 
   1   0  16       14.16       12.94      2.33 o 
   2   0  16       47.13       48.49      3.76 o 
   3   0  16        0.73        0.05      1.33 o 
   4   0  16        7.47        8.99      2.09 o 
   5   0  16        2.31        2.24      1.48 o 
   6   0  16        6.44        6.66      2.00 o 
   7   0  16        0.18       -1.19      1.43 o 
 -17   1  16        1.43        2.96      1.07 o 
 -16   1  16        0.21        0.28      0.75 o 
 -15   1  16       17.48       15.61      1.36 o 
 -14   1  16        0.20       -0.33      0.64 o 
 -13   1  16        3.00        1.25      0.72 o 
 -12   1  16       14.83       14.45      1.27 o 
 -11   1  16       49.58       49.92      2.31 o 
 -10   1  16      118.13      120.05      3.05 o 
  -9   1  16        1.69        1.01      1.01 o 
  -8   1  16        1.18        1.67      0.73 o 
  -7   1  16        0.11        0.88      0.66 o 
  -6   1  16       18.47       19.48      1.30 o 
  -5   1  16        7.66        5.72      0.87 o 
  -4   1  16        0.02        0.50      0.71 o 
  -3   1  16       29.39       28.83      1.28 o 
  -2   1  16        0.77        1.05      0.92 o 
  -1   1  16        2.72        2.25      0.65 o 
   0   1  16        0.32        0.52      0.87 o 
   1   1  16       16.87       17.25      1.85 o 
   2   1  16        5.89        6.15      0.96 o 
   3   1  16       95.69      107.12      2.90 o 
   4   1  16       85.28       87.42      4.01 o 
   5   1  16        0.02       -0.76      0.68 o 
   6   1  16        0.20       -1.09      0.85 o 
   7   1  16        4.47        5.71      1.74 o 
 -16   2  16        0.26        1.81      0.91 o 
 -15   2  16        2.90        2.57      0.95 o 
 -14   2  16       38.31       46.81      2.14 o 
 -13   2  16       21.37       21.53      1.56 o 
 -12   2  16        0.31        1.20      0.76 o 
 -11   2  16        7.65        8.23      1.49 o 
 -10   2  16        6.28        7.80      1.06 o 
  -9   2  16        1.12        0.92      0.66 o 
  -8   2  16       11.06        9.51      1.31 o 
  -7   2  16       26.93       34.15      2.57 o 
  -6   2  16        9.86        9.85      1.32 o 
  -5   2  16        8.43       10.17      2.43 o 
  -4   2  16        0.71       -0.18      0.60 o 
  -3   2  16        0.15        0.12      1.00 o 
  -2   2  16        2.53        3.99      0.93 o 
  -1   2  16       38.86       36.59      4.38 o 
   0   2  16        0.07       -0.69      0.67 o 
   1   2  16        0.11        0.72      0.87 o 
   2   2  16        1.93        2.17      1.48 o 
   3   2  16      118.30      109.55      8.42 o 
   4   2  16       11.94       12.25      1.50 o 
   5   2  16        0.01        0.68      0.94 o 
   6   2  16        0.13        1.15      0.79 o 
 -13   3  16        5.10        5.38      1.43 o 
 -12   3  16        2.16        1.45      1.13 o 
 -11   3  16        8.94        7.56      1.40 o 
 -10   3  16        2.43        4.33      1.16 o 
  -9   3  16        9.40       10.89      1.48 o 
  -8   3  16        6.21        7.28      1.29 o 
  -7   3  16        0.51        0.76      1.28 o 
  -6   3  16        8.01        8.28      2.47 o 
  -5   3  16        5.39        5.99      1.19 o 
  -4   3  16        9.62        9.59      1.33 o 
  -3   3  16        9.09        8.27      1.29 o 
  -2   3  16        0.00       -0.06      0.73 o 
  -1   3  16        0.01        0.12      0.81 o 
   0   3  16       61.70       60.64      2.74 o 
   1   3  16        1.70        1.28      1.40 o 
   2   3  16       15.16       16.98      1.73 o 
   3   3  16        6.81        9.23      1.52 o 
  -9   4  16        5.08        6.10      1.46 o 
  -8   4  16       24.93       28.03      4.14 o 
  -7   4  16        0.59        0.57      2.19 o 
  -6   4  16        3.08        1.31      1.33 o 
  -5   4  16        0.63       -0.59      1.48 o 
  -4   4  16        4.80        4.52      1.93 o 
  -3   4  16        0.49       -1.16      0.83 o 
  -2   4  16        9.32        8.52      1.48 o 
  -1   4  16       33.35       34.93      2.47 o 
 -16   1  17        3.66        6.41      2.33 o 
 -15   1  17        1.97        2.56      1.43 o 
 -14   1  17        8.18        8.64      1.15 o 
 -13   1  17        3.86        3.04      0.85 o 
 -12   1  17        1.46        3.06      1.10 o 
 -11   1  17       26.19       29.63      2.12 o 
 -10   1  17        0.19       -0.38      0.68 o 
  -9   1  17       77.74       80.28      5.38 o 
  -8   1  17       42.18       45.95      1.97 o 
  -7   1  17        8.31        7.87      1.07 o 
  -6   1  17        5.08        5.32      1.35 o 
  -5   1  17        0.01       -0.85      0.68 o 
  -4   1  17        5.52        4.60      1.13 o 
  -3   1  17        0.00        0.55      0.79 o 
  -2   1  17       11.28       12.05      1.37 o 
  -1   1  17      192.74      195.41      3.96 o 
   0   1  17       23.50       26.51      1.52 o 
   1   1  17       41.64       42.58      1.83 o 
   2   1  17       30.45       32.33      2.78 o 
   3   1  17       71.48       75.04      4.08 o 
   4   1  17        9.46        9.85      3.50 o 
   5   1  17        6.17        5.67      1.52 o 
 -15   2  17        1.35        1.34      0.94 o 
 -14   2  17       20.95       19.75      1.61 o 
 -13   2  17       46.21       51.46      2.22 o 
 -12   2  17       46.27       52.73      3.80 o 
 -11   2  17        3.08        3.76      0.94 o 
 -10   2  17        1.34        1.96      0.88 o 
  -9   2  17        4.10        3.58      1.93 o 
  -8   2  17        6.07        3.60      1.45 o 
  -7   2  17        0.48        1.28      0.93 o 
  -6   2  17        5.04        5.30      1.16 o 
  -5   2  17       19.34       19.05      4.14 o 
  -4   2  17        0.33        0.19      1.52 o 
  -3   2  17        3.72        2.43      1.21 o 
  -2   2  17       12.86       12.72      1.38 o 
  -1   2  17        0.06        0.52      0.95 o 
   0   2  17       11.10       10.41      2.02 o 
   1   2  17       16.90       16.19      1.58 o 
   2   2  17        1.45        0.70      0.91 o 
   3   2  17        9.72       11.25      2.64 o 
   4   2  17        0.25       -0.84      0.81 o 
 -12   3  17        0.35       -1.80      1.48 o 
 -11   3  17        2.95        2.66      1.20 o 
 -10   3  17        6.94        5.62      1.34 o 
  -9   3  17        0.97        0.05      1.00 o 
  -8   3  17       38.86       36.44      2.47 o 
  -7   3  17       17.34       16.21      1.70 o 
  -6   3  17        9.99        8.09      2.43 o 
  -5   3  17       23.43       19.18      3.24 o 
  -4   3  17        4.42        2.35      1.04 o 
  -3   3  17        4.62        5.25      1.16 o 
  -2   3  17       23.68       26.33      4.85 o 
  -1   3  17        6.76        6.31      1.29 o 
   0   3  17        1.56        0.58      1.36 o 
   1   3  17        1.92        0.33      1.03 o 
 -15   0  18        1.63        0.52      1.19 o 
 -14   0  18        3.63        2.47      1.57 o 
 -13   0  18       41.83       44.73      3.33 o 
 -12   0  18        9.51       12.56      2.14 o 
 -11   0  18        4.84        9.28      1.95 o 
 -10   0  18      101.61       98.19      4.81 o 
  -9   0  18      353.75      342.20      9.76 o 
  -8   0  18        0.09       -0.92      0.89 o 
  -7   0  18        0.26        0.24      0.89 o 
  -6   0  18        4.38        5.94      1.24 o 
  -5   0  18       11.01       11.05      1.71 o 
  -4   0  18        4.85        8.09      2.17 o 
  -3   0  18        0.22        0.29      0.82 o 
  -2   0  18       43.30       46.83      3.71 o 
  -1   0  18       19.79       14.66      2.52 o 
   0   0  18        0.04        0.52      1.28 o 
   1   0  18        8.11        7.09      2.24 o 
   2   0  18      120.82      126.90      6.52 o 
   3   0  18        4.60        4.66      2.00 o 
   4   0  18       28.89       34.03      3.71 o 
 -15   1  18        1.34        2.12      1.15 o 
 -14   1  18        5.89        4.60      1.08 o 
 -13   1  18        1.79        2.13      0.99 o 
 -12   1  18        0.00       -0.23      0.77 o 
 -11   1  18        2.53        1.32      0.84 o 
 -10   1  18       45.51       50.51      2.15 o 
  -9   1  18       91.03       95.32      3.44 o 
  -8   1  18        8.56       10.30      1.71 o 
  -7   1  18        4.45        5.90      1.02 o 
  -6   1  18       10.66       13.14      2.07 o 
  -5   1  18        7.61       10.04      1.45 o 
  -4   1  18        2.45        2.70      1.09 o 
  -3   1  18        9.21        7.57      2.24 o 
  -2   1  18        5.83        5.28      1.90 o 
  -1   1  18       16.20       14.07      1.41 o 
   0   1  18       13.86       16.03      1.33 o 
   1   1  18       53.66       59.21      2.21 o 
   2   1  18       37.76       37.02      1.90 o 
   3   1  18        1.02        1.78      1.23 o 
 -13   2  18       25.38       30.48      1.98 o 
 -12   2  18       43.94       53.71      2.34 o 
 -11   2  18        7.11        7.48      1.18 o 
 -10   2  18        9.58       13.08      1.69 o 
  -9   2  18       10.49        9.33      1.44 o 
  -8   2  18        3.85        3.97      1.21 o 
  -7   2  18       16.97       14.29      1.64 o 
  -6   2  18        0.57       -1.05      0.86 o 
  -5   2  18       10.14        8.76      2.52 o 
  -4   2  18        0.00       -1.86      1.24 o 
  -3   2  18       13.00       14.37      2.95 o 
  -2   2  18        8.93        9.35      1.29 o 
  -1   2  18       21.63       21.68      1.79 o 
   0   2  18        3.54        3.71      1.06 o 
   1   2  18        8.29        6.34      2.40 o 
   2   2  18        9.94        8.74      1.42 o 
  -9   3  18        2.38        2.98      1.20 o 
  -8   3  18        1.44        0.06      1.12 o 
  -7   3  18        0.31        0.62      2.09 o 
  -6   3  18        0.90        1.76      1.86 o 
  -5   3  18        3.54        3.00      2.05 o 
  -4   3  18        5.31        8.04      2.66 o 
  -3   3  18        1.79        1.78      1.55 o 
  -2   3  18        5.12        8.21      2.55 o 
 -13   1  19        4.63        3.42      1.02 o 
 -12   1  19        1.65        0.11      1.16 o 
 -11   1  19       16.72       16.17      1.50 o 
 -10   1  19        0.25        0.86      0.89 o 
  -9   1  19       93.78       97.14      3.44 o 
  -8   1  19        2.58        2.07      0.93 o 
  -7   1  19        3.57        5.01      1.07 o 
  -6   1  19        4.81        5.02      1.55 o 
  -5   1  19        0.23        0.05      0.98 o 
  -4   1  19        0.00        0.38      1.43 o 
  -3   1  19        2.23       -1.00      1.24 o 
  -2   1  19        4.93        7.57      2.24 o 
  -1   1  19        1.05        1.52      1.62 o 
   0   1  19        6.61        5.73      1.16 o 
   1   1  19        8.88        8.71      2.52 o 
 -11   2  19        1.55        0.60      1.11 o 
 -10   2  19       29.72       28.78      2.32 o 
  -9   2  19        3.65        2.44      1.23 o 
  -8   2  19        0.20       -0.16      0.99 o 
  -7   2  19       34.00       27.80      2.33 o 
  -6   2  19       24.40       24.60      3.62 o 
  -5   2  19        0.88        0.38      1.67 o 
  -4   2  19        0.06        0.48      1.81 o 
  -3   2  19       13.43       11.99      2.90 o 
  -2   2  19       12.43       12.28      2.86 o 
  -1   2  19        3.51        5.36      1.74 o 
 -11   0  20       68.78       58.11      4.05 o 
 -10   0  20       15.62        7.04      2.14 o 
  -9   0  20       16.04       16.85      2.62 o 
  -8   0  20        1.42        1.71      1.57 o 
  -7   0  20        5.09        5.38      1.86 o 
  -6   0  20        0.42        0.86      1.43 o 
  -5   0  20        0.26        0.27      2.12 o 
  -4   0  20        4.57        5.62      2.00 o 
  -3   0  20        2.09        1.71      1.81 o 
  -2   0  20        2.27        4.57      1.86 o 
  -1   0  20        0.06       -0.19      1.52 o 
 -10   1  20       19.27       22.05      1.77 o 
  -9   1  20        0.03        1.54      0.96 o 
  -8   1  20        4.21        5.18      1.16 o 
  -7   1  20        0.01       -0.39      0.91 o 
  -6   1  20        1.41        0.27      1.03 o 
  -5   1  20        1.15       -1.05      1.24 o 
  -4   1  20        3.38        2.19      1.86 o 
  -3   1  20        2.48        2.00      1.90 o 
  -2   1  20        0.69       -0.33      1.33 o 
                                                 
